# Supplementary material for: Outcome and prognostic factors in 593 non-metastatic rectal cancer patients: a mono-institutional survey
Source: Sci Rep. 2018 Jul 16;8:10708. doi: 10.1038/s41598-018-29040-2 (PMC6048026; doi:10.1038/s41598-018-29040-2)
Supplement: Supplementary file 1 — Supplementary Dataset 1 [file 41598_2018_29040_MOESM1_ESM.xlsx]

## Sheet: Feuil2
date of birth	sex: male=0; female=1	WHO Performans Status	weigth (kg)	size (cm)	Body Mass Index (kg/m²)	date of diagnosis	age at diagnosis	rectal tumor location: upper=1; middle=2; lower=3	T stage	N stage	M stage	tumor stage	tumor histology: adenocarcinoma=1; other=0	tumor differenciation: well=1; moderate=2; poor=3	preoperative radiotherapy: no=0; yes=1	date of beginning of radiotherapy	date of end of radiotherapy	pelvic radiotherapy dose (Gy)	number of fractions for pelvic volume	pelvis EQD2 (Gy)	rectal radiotherapy dose (Gy)	number of fractions for rectal volume	rectal EQD2 (Gy)	radiotherapy technique: conformational 3D=1; IMRT=2	acute toxicity: none=0; grade 1=1; grade 2=2; grade 3=3, grade 4=4; grade 5=5	if acute toxicity: cutaneous, GU, GI, GU+GI, other	late toxicity: none=0; grade 1=1; grade 2=2; grade 3=3, grade 4=4; grade 5=5	if late toxicity: cutaneous, GU, GI, GU+GI, other	early stop of radiotherapy: yes=1	if early stop: dose of RT (Gy)	rectal pre- + post-operative radiotherapy dose (Gy)	number of fractions for pre- + post-operative rectal volume	dose per fraction for pre- + post-operative rectal volume (Gy)	preoperative chemotherapy: none=0; capecitabine=1; 5-FU IV=2; folfox=3; other=4	preoperative radiochemotherapy: no=0; yes=1	date of beginning of chemotherapy	date of end of chemotherapy	acute toxicity: none=0; grade 1=1; grade 2=2; grade 3=3, grade 4=4; grade 5=5	late toxicity: none=0; grade 1=1; grade 2=2; grade 3=3, grade 4=4; grade 5=5	age at surgery	delay between surgery and end of radiotherapy (days)	tumor resection: no=0; yes=	date of surgery	pathological response: no=; partial=1; near complete=2; complete=3	lymph node dissection: no=0; yes=1	pT	pN	number of pN+	Total number of pN
1922-04-08	1	1				2004-12-09	82.7288	3	2		0		1	1	1	2005-02-14	2005-03-01	36	12	40.3902	36	12	40.3902	1	0		0				36	12	3	0	0					83.0685	42	1	2005-04-12	0	1	3	0	0	11
1916-11-24	1	1				2004-12-07	88.0959	3	4	1	0	3	1	1	1	2005-02-16	2005-03-14	45	18	47.7439	45	18	47.7439	1	2	cutaneous	0				45	18	2.5	0	0					88.5178	57	1	2005-05-10	1	1	4	1	2	4
1924-01-17	0	0	67	169	23.4586	2005-01-21	81.0685	3	3	0	0	2	1	3	1	2005-02-21	2005-03-09	33	11	37	39	13	43.7561	1	0		0				39	13	3	0	0					81.3863	69	1	2005-05-17	0	0	3	0
1933-07-09	1	1				2007-04-19	73.8274	3	3	1	0	3	1	2	1	2007-05-23	2007-06-20	45	22	45.2494	45	22	45.2494	1	0		0				45	22	2.04545	0	0					74.1315	49	1	2007-08-08	1	1	3	1	1	16
1914-05-29	0	1	70	168	24.8016	2004-12-15	90.611	2	3	1	0	3	1	1	1	2005-02-21	2005-04-05	30	10	33.6585	54	18	60.6	1	2	GI	0				54	18	3	0	0							0
1926-06-06	0	1				2005-01-28	78.7014	3	3	0	0	2	1	2	1	2005-03-16	12/04/2005	45	18	47.7439	45	18	47.7439	1	0		0				45	18	2.5	0	0					79.0055	37	1	2005-05-19	0	1	2	0
1929-04-30	0	1	69	165	25.3444	2005-01-18	75.7726	1	4	0	0	2	1	1	1	2005-03-16	2005-04-11	37.5	15	39.8	45	18	47.7439	1	0		0				45	18	2.5	0	0							0
1929-09-18	0	1				2005-01-31	75.4219	3	4	0	0	2	1	2	1	2005-03-22	2005-04-15	45	18	47.7439	45	18	47.7439	1	0		0				45	18	2.5	0	0					75.7726	54	1	2005-06-08	2	1	3	2	5	8
1925-09-19	0	0	80	170	27.6817	2005-02-24	79.4877	2	3		0		1	3	1	2005-04-04	2005-04-21	33	11	37.0244	39	13	43.7561	1	1	GU	0				39	13	3	0	0					79.7726	48	1	2005-06-08	0	1	4	1	1	8
1928-05-04	0	1				2005-02-04	76.8082	2	3	0	0	2	1		1	2005-04-11	04/05/2005	45	18	47.7439	45	18	47.7439	1	1	GI	0				45	18	2.5	0	0					77.1507	36	1	2005-06-09	3	1	0	0
1926-12-22	0	2				2005-03-18	78.2904	3	3	0	0	2	1	2	1	2005-04-18	2005-05-13	45	18	47.7439	45	18	47.7439	1	0		0				45	18	2.5	0	0					78.5671	45	1	2005-06-27	1	1	3	0	0	2
1924-07-24	1	2	62	155	25.8065	2004-11-10	80.3534	1			0		1	1	0																55	22	2.5	0	0					80.3534		1	2004-11-10		1	3	2	6	25
1923-10-14	0	3				2005-01-19	81.3233	2	2	0	0	1	1	2	1	2005-05-09	2005-06-03	45	18	47.7439	45	18	47.7439	1	0		0				45	18	2.5	0	0					81.7781	31	1	2005-07-04	0	1	3	2	9	10
1922-08-16	0	1				2005-03-22	82.6548	2	3	1	0	3	1	2	1	2005-05-18	2005-06-13	45	18	47.7439	45	18	47.7439	1	1	GI	0				45	18	2.5	0	0					83.0027	44	1	2005-07-27	0	1	2	1	2	20
1932-05-25	0	2				2005-05-31	73.0658	1	3	0	0	2	1	1	1	27/06/2005	22/07/2005	45	18	47.7439	45	18	47.7439	1	0		0				45	18	2.5	0	0					73.3397	48	1	2005-09-08	2	1	3	0	0	4
1921-01-01	1	1				2005-05-12	84.4164	3	3	0	0	2	1	3	1	2005-07-06	2005-08-02	45	18	47.7439	45	18	47.7439	1	1	GI	0				45	18	2.5		0							0
1932-12-08	0	1	56	158	22.4323	2005-06-17	72.5726	3			0	3	1	1	1	2005-07-20	2005-08-25	45	25	43.9024	45	25	43.9024	1	0		0				45	25	1.8	3	1	2005-07-21	2005-08-17	3				1	2005-10-11	2	1	2	0	0	3
1932-01-22	0	1				2005-07-07	73.5068	1	3	0	0	2	1	2	1	2005-08-03	2005-09-08	45	25	43.9024	45	25	43.9024	1	3	GI	0				45	25	1.8	0	0							0
30/12/1930	0	0	65	165	23.8751	2005-07-18	74.6	2	3	0	0	2	1	1	1	05/09/2005	07/10/2005	45	25	43.9024	45	25	43.9024	1	0		0				45	25	1.8	3	1	06/09/2005	20/09/2005	0		74.937	42	1	2005-11-18	1	1	3	0	0	5
1925-11-16	1	1				2005-09-23	79.9068	3	3	0	0	2	1	2	1	2005-10-06	2005-10-31	45	18	47.7439	45	18	47.7439	1	2	GI	0				45	18	2.5	0	0							1	2005-12-12	1	1	2	0	0	14
1927-07-06	0	0	75	178	23.6713	2005-09-05	78.2219	1	3	0	0	2	1		1	10/10/2005	16/11/2005	45	25	43.9024	45	25	43.9024	1	1	GU+GI	0				45	25	1.8	3	1	24/10/2005	14/11/2005	0		78.5699	55	1	2006-01-10			3	0	0	5
1930-04-22	0	1	72	172	24.3375	2005-09-12	75.4438	3	3	1	0	3	1	2	1	2005-10-26	2005-11-22	37.5	15	39.7866	45	18	47.7439	1	2	GI	0				45	18	2.5	0	0					75.7753	50	1	2006-01-11	1	1	2	0
1926-10-10	0	0	77	174	25.4327	2005-06-06	78.7096	2	1	0	0	1	1	2	0																47.5	19	2.5	0	0					78.9863		1	2005-09-15		1	2	2	7	7
1922-04-25	1	2				2004-03-23	81.9671	1	2	0	0	1	1	2	1	2005-11-22	2005-12-14	45	18	47.7439	45	18	47.7439	1	0		0				45	18	2.5	0	0					84.0904	144	1	2006-05-07	0	0	2	1
1914-02-10	0	2	84	166	30.4834	2005-10-25	91.7671	2	2	1	0	3	1	2	1	2005-11-21	2005-12-06	30	10	33.6585	36	12	40.3902	1	0		0				36	12	3	0	0							0
1923-06-15	1	1				2005-10-18	82.4	1			0		1	1	0																47.5	19	2.5	0	0					82.4		1	2005-10-18		1	3	0	0	1
1925-09-15	0	0				2005-10-24	80.1616	2			0	2	1	2	1	2005-11-28	2005-12-22	37.5	15	39.7866	45	18	47.7439	1, 2	1	GI					45	18	2.5	0	0					80.4329	40	1	2006-01-31	1		3	1	2	7
1923-03-29	0	1				2005-11-02	82.6548	3			0	3	1	2	1	2005-11-30	2005-12-26	37.5	15	39.7866	45	18	47.7439	1, 2	0						45	18	2.5	0	0					82.937	49	1	2006-02-13	1	1	2	0	0	8
1935-10-05	0	1				2005-11-09	70.1452	1	3	0	0	2	1	1	1	2005-12-08	2006-01-06	40	16	42.439	45	18	47.7439	1	1	GI	0				45	18	2.5	0	0					70.4466	52	1	2006-02-27	0	1	3	2
1929-03-26	0	2	63	174	20.8086	2003-09-01	74.4849				0		1		0																50	25	2		0							1	2004-01-02
1930-06-15	1	1	48	145	22.83	2012-07-19	82.1507	2	3	0	0	2	1	1	1	11/09/2012	15/10/2012	45	25	43.9024	45	25	43.9024	1	0		0				45	25	1.8	1	1	11/09/2012	15/10/2012	0		82.5342	52	1	2012-12-06	1	1	3	0	0	14
1924-04-01	0	0	70	165	25.7117	2005-10-11	81.5836	1	3	0	0	2	1	1	0																44	22	2	0	0					81.5836		1	2005-10-11		1	4	1	1	9
19/03/1932	0	1	71	163	26.7229	2008-03-01	76.0027	2	3	0	0	2	1	2	0																46	23	2	0	0					76.1863		1	2008-05-07		1	3	1	1	16
1931-11-03	0	0	66	168	23.3844	2005-10-18	74.0082	2	3	1	0	3	1	2	0																46	23	2	0	0					74.1205		1	2005-11-28		1	3	1	1	3
1930-05-21	0	2	62			2010-11-25	80.5699	1	3	0	0	2	1	1	1	24/02/2011	21/03/2011	45	18	47.7439	45	18	47.7439	1	2	GI	0				45	18	2.5	1	1	24/02/2011	21/03/2011	0		80.9918	38	1	2011-04-28		1	4	0	0	8
1931-10-20	1	0	67	152	28.9993	2005-12-15	74.2055	3	3	0	0	2	1	2	1	2006-01-09	2006-02-06	32.4	12	35.1659	40.5	15	44	1	0		0				40.5	15	2.7	0	0					74.4548	38	1	2006-03-16	2	1	1	0
1917-05-23	1	1				2005-12-21	88.6411	3	4	0	0	2	1	2	1	30/01/2006	24/02/2006	40	16	42.439	45	18	47.7439	1	2	GI	0				45	18	2.5	0	0							0
1923-08-30	0	1				2005-10-14	82.1808	3	1	1	0	3	1		1	2006-02-14	2006-03-10	45	18	47.7439	45	18	47.7439	1	0		0				45	18	2.5	0	0					83.4356	311	1	2007-01-15	0	0	is	0
1926-04-14	1	1	49	157	19.8791	2005-12-15	79.726	1	4	0	0	2	1	2	0																50	20	2.5	0	0					79.7781		1	2006-01-03		1	4	0	0	12
1933-06-27	1	0				2006-01-18	72.611	2	3	0	0	2	1	1	1	2006-03-01	2006-04-06	45	25	43.9024	45	25	43.9024	1	0		0				45	25	1.8	0	0					72.9973	63	1	2006-06-08	1	1	1	0	0	14
1926-10-30	1	1				2006-01-16	79.2685	3	3		0		1	3	1	2006-03-01	2006-03-16	36	12	40.3902	36	12	40.3902	1	1	GU+GI					36	12	3	0	0							0
1924-05-19	1	1	60	162	22.8624	2006-02-20	81.8137	3	3	1	0	3	1	1	1	2006-03-23	2006-04-12	32.4	12	35.1659	40.5	15	43.9573	1	1	GI	0				40.5	15	2.7	0	0					82.0795	46	1	2006-05-28	1	1	1	0	0	5
1922-09-11	1	1				2005-11-15	83.2356	1	2	0	0	1	1	1	0																50	20	2.5	0	0							1	2006-01-02		1	3	1	3	8
1923-11-25	0	0	82	176	26.4721	2006-03-15	82.3589	2	2	0	0	1	1	1	0																45	18	2.5	0	0					82.4		1	2006-03-30		1	3	0	0	6
1932-07-25	1	0	79	150	35.1111	2006-02-07	73.589	3	3	1	0	3	1	2	1	2006-05-15	2006-06-20	44	22	44	50	25	50	1	0		0				50	25	2	1	1	2006-05-15	2006-06-20	0		74.1233	62	1	2006-08-21	1	1	2	1	2	15
1927-12-11	1	1	63	163	23.7118	2006-04-22	78.4164	3	2	0	0	1	1	2	1	2006-05-22	2006-06-27	44	22	44	50	25	50	1	1	GI	1	GI			50	25	2	1	1	2006-05-22	2006-06-27	2		78.7479	55	1	2006-08-21	1	1	2	0	0	3
1928-02-23	0	1				2006-04-24	78.2192	1	3	1	0	3	1	2	1	2006-06-19	2006-07-12	45	18	47.7439	45	18	47.7439	1	1	GI	0				45	18	2.5	0	0					78.6247	69	1	2006-09-19	0	1	3	2	4	9
1926-08-06	0	1	74	168	26.2188	2006-06-01	79.874	3	3	1	0	3	1		1	2006-07-04	2006-08-07	45	18	47.7439	50	20	53.0488	1	0		0				50	20	2.5	0	0					80.1589	37	1	2006-09-13	2	1	3	1	1	7
1931-01-15	1	1	50	156	20.5457	2006-05-01	75.3425	2	3	1	0	3	1	2	1	2006-07-05	2006-07-26	32.4	12	35.1659	40.5	15	43.9573	1	0		0				40.5	15	2.7	0	0					75.7644	68	1	2006-10-02	0	1	3	1	1	10
1921-09-19	0	1	56	170	19.3772	2006-05-26	84.7397	2	3		0		1	2	1	2006-07-19	2006-08-09	32.4	12	35.1659	40.5	15	43.9573	1	0						40.5	15	2.7	0	0					85.0575	41	1	2006-09-19	1	1	3	0	0	3
1935-08-25	0	1	80	160	31.25	2006-06-08	70.8356	3	3	1	0	3	1	2	1	2006-07-24	2006-08-11	32.4	12	35.1659	40.5	15	43.9573	1	1	GI	0				40.5	15	2.7	0	0					71.1342	45	1	2006-09-25	3	1	0	0	0	0
1933-08-25	0	1	59	155	24.5578	2006-04-01	72.6493	3	3	1	0	3	1	2	1	2006-07-24	2006-08-14	32.4	12	35.1659	40.5	15	43.9573	1	0		0				40.5	15	2.7	0	0					73.1233	38	1	2006-09-21	0	1	3	1	1	13
1920-08-11	0	1				2006-07-11	85.9726	3	3	1	0	3	1	2	1	2006-08-09	2006-09-04	45	18	47.7439	45	18	47.7439	1	0		0				45	18	2.5	0	0					86.2384	42	1	2006-10-16	0	1	3	2	4	8
1921-11-19	0	1	64	166	23.2254	2006-07-19	84.7205	2	2	0	0	1	1	2	1	2006-08-09	2006-09-12	46	23	46	46	23	46	1	0						46	23	2	0	0					84.9836	41	1	2006-10-23	1	1	4	1	3	9
1934-03-02	1	0	50	152	21.6413	2006-02-10	71.9945	1	3	2	0	3	1	2	0																45	18	2.5	0	0					71.9945		1	2006-02-10		0	3	2	4	6
1924-10-18	1	2	60	155	24.974	2006-07-24	81.8192	3		1	0	3	1	1	1	2006-08-28	2006-09-12	36	12	40.3902	36	12	40.3902	1	0		0				36	12	3	0	0					82.074	43	1	2006-10-25	0	1	3	2	5	8
1921-06-12	0	1				2006-07-21	85.1644	2	3	0	0	2	1		1	2006-08-31	2006-09-26	45	18	47.7439	45	18	47.7439	1	2	GU+GI	0				45	18	2.5	0	0					85.4603	41	1	2006-11-06	1	1	3	0	0	12
1922-03-18	0	1				2006-07-19	84.3945	3	1	0	0	1	1	1	0																50	20	2.5	0	0					84.4356		1	2006-08-03		0	3
1927-03-17	1	1				2006-09-27	79.5863	3	3	0	0	2	1		1	2006-11-06	2006-12-01	45	18	47.7439	50	20	53.0488	1	1	GU	1	GI			50	20	2.5	0	0							1	2007-01-16	1	1	1	0	0	1
1933-12-29	0	0	88	182	26.5668	2006-10-01	72.8055	2	3	1	0	3	1	2	1	2006-11-09	2006-11-24	32.4	12	35.1659	40.5	15	44	1	2	GI	0		1	32.4	40.5	15	2.7	0	0							1	2007-01-12	1	1	3	0	0	1
1931-12-12	0	1	73	170	25.2595	2006-10-18	74.9014	3	3	1	0	3	1	1	1	2006-12-11	2007-01-16	45	25	43.9024	45	25	43.9024	1	1	GI					45	25	1.8	3	1	2006-12-11	2007-01-08	1		75.2712	45	1	2007-03-02	2	1	is	0	0	12
1928-09-23	1	0				2006-11-08	78.1781	1	4	2	0	3	1		1	2006-12-18	2007-01-12	45	18	47.7439	45	18	47.7439	1	0		0				45	18	2.5	0	0							1	2007-03-02	2	1	3	0	0	1
1918-02-08	1	1				2006-10-30	88.7836	2			0		1	2	0																48	24	2	0	0					88.7836		1	2006-10-30		1	4	2	15	17
1926-01-30	1	2				2006-11-28	80.8822	3	4	0	0	2	1	2	1	2007-01-16	2007-02-23	36	10	43.0244	54	15	64.5366	1	1	cutaneous	0				54	15	3.6	0	0							0
1928-12-06	0	1				2006-11-28	78.0301	3	4	1	0	3	1	1	1	2007-02-21	2007-02-26	50	25	50	50	25	50	1	0		0				50	25	2	1	1	2007-01-21	2007-02-26	0		78.3945	43	1	2007-04-10	1	1	3	1	2	10
1935-06-21	0	0	85	170	29.4118	2007-01-05	71.5918	2	3	0	0	2	1	2	1	2007-01-29	2007-03-02	45	25	43.9024	45	25	43.9024	1	0		0				45	25	1.8	1	1	2007-01-29	2007-03-02	0		71.8575	41	1	2007-04-12	0	1	2	0	0	11
1933-05-24	0	0	97	170	33.564	2006-11-24	73.5534	2	3	0	0	2	1	1	1	2007-02-05	2007-03-09	44	22	44	50	25	50	1	1	GU	0				50	25	2	4	1	2007-02-05	2007-03-09	1		73.9452	38	1	2007-04-16	1	1	3	0	0	11
1935-11-19	1	0	65	160	25.3906	2006-12-20	71.1342	2	2	0	0	1	1	2	0																50	25	2	0	0					71.1397		1	2006-12-22		1	3	1	1	32
1934-05-08	0	0	75	171	25.6489	2007-02-01	72.7863	2	3	0	0	2	1	1	1	2007-03-19	2007-04-23	44	22	44	50	25	50	1	1	GI	0				50	25	2	4	1	2007-03-19	2007-04-23	0		73.1151	39	1	2007-06-01	2	1	3	0	0	10
1923-04-19	1	0	60	150	26.6667	2007-01-15	83.8	1	4	1	0	3	1	1	0																55	22	2.5	0	0					83.9014		1	2007-02-21		1	4	2	15	26
1934-02-11	1	0	75	162	28.578	2007-03-08	73.1178	2	3	0	0	2	1	1	1	2007-04-23	2007-05-29	50	25	50	50	25	50	1	1	GI	1	GI			50	25	2	1	1	2007-04-23	2007-05-29	1		73.4795	50	1	2007-07-18	1	1	3	0	0	22
1937-02-06	0	1	69	168	24.4473	2007-02-23	70.0932	2	3	1	0	3	1	1	1	2007-04-23	16/05/2007	45	18	47.7439	45	18	47.7439	1							45	18	2.5	1	1	2007-04-23	2007-05-16	0		70.4548	50	1	2007-07-05	2	1	3	1	2	11
1921-02-22	0	1	65	160	25.3906	2007-03-26	86.1452	2	3	1	0	3	1	2	1	2007-05-21	2007-06-08	32.4	12	35.1659	40.5	15	43.9573	1	0		0				40.5	15	2.7	0	0					86.4767	47	1	2007-07-25	1	1	3	1	2	10
1925-06-27	1	0	61	140	31.1224	2005-03-14	79.7671	3	3	2	0	3	1	1	0																40	16	2.5	0	0						-122	1	2005-10-18		1	3	2	6	10
1930-01-01	0	0	62	168	21.9671	2006-10-13	76.8329	3	2	0	0	1	1	2	1	2007-06-18	2007-07-25	44	22	44	50	25	50	1	2	other	0				50	25	2	3	1	2007-06-18	2007-07-25	2		77.8274	78	1	2007-10-11	1	1	4	1	1	3
1926-05-26	0	1	60	166	21.7738	2007-06-11	81.0986	3	3	1	0	3	1	3	1	2007-07-10	2007-08-02	45	18	47.7439	45	18	47.7439	1	1	GI					45	18	2.5	1	1	2007-07-10	2007-08-02	0		81.3699	47	1	2007-09-18	2	1	3	0	0	7
1935-01-05	0	0	93	174	30.7174	2007-06-12	72.4822	3	3	1	0	3	1	1	1	2007-07-23	2007-08-24	45	25	43.9024	45	25	43.9024	1	1	GI	0				45	25	1.8	4	1	2007-07-23	2007-08-24	1		72.8137	48	1	2007-10-11	1	1	2	0	0	3
1924-02-11	0	1				2007-06-11	83.3863	3	3	1	0	3	1	1	1	2007-07-23	2007-08-23	46	23	46	46	23	46	1	1	GI	0				46	23	2	1	1	2007-07-23	2007-08-23	1		83.7178	48	1	2007-10-10	1	1	2	0	0	6
1935-02-10	0	1				2007-06-19	72.4027	2	3	1	0	3	1		1	2007-08-01	2007-08-27	45	18	47.7439	45	18	47.7439	1	2	GI	0				45	18	2.5	0	0							0
1923-10-08	1	1	68	164	25.2826	2007-07-18	83.8329	3	3	0	0	2	1	2	1	2007-09-11	2007-10-01	40.5	15	43.9573	40.5	15	43.9573	1	0		0				40.5	15	2.7	0	0							0
1935-05-03	1	0				2007-03-29	71.9534	1	4	0	0	2	1	2	0																46	23	2	0	0					72.1863		1	2007-06-22		1	3	0	0	19
1926-02-21	1	0				2007-08-09	81.5178	2	3	0	0	2	1	2	1	2007-09-21	2007-10-25	45	25	43.9024	45	25	43.9024	1	0		0				45	25	1.8	0	0					81.8411	41	1	2007-12-05	2	1	1	0	0	5
1932-04-11	0	0	66	170	22.8374	2007-07-10	75.2959	3	3	1	0	3	1	1	1	2007-09-24	2007-10-26	44	22	44	50	25	50	1	2	GI	0				50	25	2	1	1	2007-09-24	2007-10-26	0		75.7178	46	1	2007-12-11	2	1	1	0	0	14
1929-02-07	1	2	71	154	29.9376	2007-07-27	78.5178	2	4	2	0	3	1	2	0																45	18	2.5	0	0					78.5452		1	2007-08-06		1	4	2	10	13
1925-01-12	0	1	85	165	31.2213	2007-10-17	82.8164	1	3	0	0	2	1	1	1	2007-11-18	2007-12-10	36	12	40.3902	36	12	40.3902	1	1	GI	0				36	12	3	0	0						65	1	2008-02-13	1	1	3	2	4	17
1927-02-12	1	1	61	150	27.1111	2007-10-25	80.7534	2	3		0		1	1	1	2007-11-21	2007-12-13	36	12	40.3902	36	12	40.3902	1	0		0				36	12	3	0	0							1	2008-01-30	1	1	3	0	0	19
1918-08-25	1	0				2007-10-19	89.211	3	3	0	0	2	1	1	1	2007-11-21	2007-12-13	36	12	40.3902	36	12	40.3902	1	0		0				36	12	3	0	0					89.4904	47	1	2008-01-29	1	0	2
1926-02-04	1	1	81	156	33.284	2007-11-07	81.811	2	3		0		1	1	1	2007-11-22	2007-12-18	36	12	40.3902	36	12	40.3902	1	0		0				36	12	3	0	0					82.0466	45	1	2008-02-01	2	1	2	0	0	8
1933-07-02	1	1	40	146	18.7652	2007-10-15	74.337	1	4	0	0	2	1	3	0																45	18	2.5	0	0					74.337		1	2007-10-15		1	4	2	15	24
1926-02-04	0	1	66			2007-10-25	81.7753	3	2	0	0	1	1	2	1	2007-12-26	2008-01-11	36	12	40.3902	36	12	40.3902	1	1	GI					36	12	3	0	0					82.1342	53	1	2008-03-04	1	1	2	1	2	10
1925-09-20	1	1	37	152	16.0145	2007-11-13	82.2027	3	3	0	0	2	1		1	2007-12-13	2008-01-15	45	18	47.7439	45	18	47.7439	1	0		0				45	18	2.5	0	0							1	2008-03-23	1	1	2	0	0	0
1926-02-28	1	1	55	153	23.4952	2007-10-03	81.6493	3	3	1	0	3	1	2	1	2007-12-20	2008-01-17	45	25	43.9024	45	25	43.9024	1	0		0				45	25	1.8	0	0					82.1699	84	1	2008-04-10	1	1	3	0	0	7
1926-04-24	0	0				2007-09-25	81.4767	2			0		1	1	0																46	23	2	0	0					81.5534		1	2007-10-23		1	3	0	0	7
1932-02-12	0	0	69	174	22.7903	2007-12-13	75.8849	2	3	0	0	2	1	1	1	2008-01-14	2008-02-01	32.4	12	35.1659	40.5	15	43.9573	1	1	GI	0				40.5	15	2.7	0	0					76.126	38	1	2008-03-10	1	1	3	0	0	10
1935-07-02	0	1	52	165	19.1001	2007-11-20	72.4356	3	3	1	0	3	1	1	1	2008-01-21	2008-02-22	50	25	50	50	25	50	1	1	GI	0				50	25	2	1	1	2008-01-21	2008-02-22	0		72.8192	46	1	2008-04-08	1	1	3	0	0	8
1920-10-31	1	1	50			2007-12-13	87.1753	2	3	1	0	3	1	2	1	2008-01-30	2008-02-19	37.5	15	39.7866	37.5	15	39.7866	1	2	GI	0				37.5	15	2.5	0	0							0
1932-03-02	0	0	75	171	25.6489	2007-12-15	75.8384	3	3	1	0	3	1	2	1	2008-02-11	2008-03-14	45	25	43.9024	45	25	43.9024	1	1	GI	0				45	25	1.8	1	1	2008-02-11	2008-03-14	0		76.189	38	1	2008-04-21	2	1	2	0	0	20
1935-03-08	0	0	58	158	23.2335	2008-02-05	72.9644	3	3	1	0	3	1		1	2008-03-26	2008-04-15	32.4	12	35.1659	40.5	15	43.9573	1	0		0				40.5	15	2.7	0	0					73.2877	48	1	2008-06-02	1	1	3	0	0	10
1925-01-03	0	2				2008-02-04	83.1425	2	3	0	0	2	1	2	1	2008-04-09	2008-04-25	33	11	37.0244	39	13	43.7561	1	1	GI					39	13	3	0	0					83.4932	47	1	2008-06-11	1	1	3	0	0	12
1923-05-06	0	0	67	163	25.2174	2008-02-19	84.8493	3	3	1	0	3	1		1	2008-04-14	2008-05-21	45	25	43.9024	45	25	43.9024	1	0		0				45	25	1.8	0	0					85.1973	35	1	2008-06-25	1	1	2	0	0	2
1930-05-16	0	0	63	162	24.0055	2008-02-28	77.8411	3	3	1	0	3	1	2	1	2008-04-22	2008-05-29	45	25	43.9024	45	25	43.9024	1	0						45	25	1.8	1	1	2008-04-22	2008-05-29	0		78.1616	26	1	2008-06-24	1	1	2	0	0	9
1935-08-06	0	1	75	170	25.9516	2008-04-04	72.7123	3	3	0	0	2	1	2	1	2008-05-05	2008-06-04	44	22	44	50	25	50	1	1	GI	0				50	25	2	2	1	2008-05-05	2008-06-02	0		73.0082	47	1	2008-07-21	3	1	0	0	0	4
1926-12-30	0	0				2005-12-13	79.0082	2	2	0	0	1	1	2	0																48	12	4	0	0					79.0932		1	2006-01-13			3	0	0	9
1933-12-17	1	0	53	152	22.9398	2008-03-21	74.3096	2	3	1	0	3	1	1	0																45	25	1.8	0	0					74.3096		1	2008-03-21		1	3	1	1	19
1927-03-19	0	1	70	167	25.0995	2008-04-15	81.1315	2	3	0	0	2	1	1	1	2008-05-19	2008-06-20	45	25	43.9024	45	25	43.9024	1	1	GI					45	25	1.8	1	1	2008-05-19	2008-06-20	0		81.4274	42	1	2008-08-01	1	1	3	1	1	13
1922-07-03	1	0	55	165	20.202	2008-04-18	85.8521	2	3	1	0	3	1		1	2008-06-02	2008-07-04	46	23	46	50	25	50	1	2	GI	0				50	25	2	1	1	2008-06-02	2008-06-16	2				0
1932-07-27	1	1				2008-05-06	75.8274	2	3	0	0	2	1	2	1	2008-06-11	2008-07-11	46	23	46	46	23	46	1	0						46	23	2	0	0					76.1397	48	1	2008-08-28	1	1	2	0	0	10
1928-02-10	0	3				2008-04-30	80.274	2	4	0	0	2	1	1	1	2008-06-09	2008-07-03	45	18	47.7439	45	18	47.7439	1	0		0				45	18	2.5	0	0							1	2008-10-16	1	1	4	2	6	12
1926-04-21	0	1	70	168	24.8016	2004-09-15	78.4575	3	3	1	0	3	1		1	13/10/2004	2004-10-29	33	11	37.0244	39	13	43.7561	1	1	GI					39	13	3	0	0					78.8	81	1	2005-01-18	1	1	3	1	1	14
1922-03-25	0	3				2008-05-02	86.1644	3	3	0	0	2	1	1	1	2008-06-23	2008-07-21	36	10	43.0244	36	10	43.0244	1							36	10	3.6	0	0							0
1915-11-15	1	2	52	161	20.061	2008-06-06	92.6219	3	3	1	0	3	1	1	1	10/07/2008	2008-08-05	45	18	47.7439	45	18	47.7439	1	1	other	0				45	18	2.5	0	0					92.9589	63	1	2008-10-07	1	0	2
1927-05-17	1	1	63	156	25.8876	2006-11-15	79.5534	3	3	0	0	2	1		1	2007-02-07	2007-02-22	32.4	12	35.1659	40.5	15	43.9573	1	1	GI	0				40.5	15	2.7	0	0					79.9753	55	1	2007-04-18	0	1	3	1	2	7
1933-09-12	0	0		175		2008-07-01	74.8521	2	3	1	0	3	1	2	1	11/08/2008	2008-09-15	45	25	43.9024	45	25	43.9024	1							45	25	1.8	1	1	11/08/2008	15/09/2008	0		75.1781	43	1	2008-10-28			3	0	0	4
1936-04-13	1	1	53	158	21.2306	2008-06-11	72.211	2	3	1	0	3	1	1	1	2008-08-14	2008-09-19	45	20	46.372	45	20	46.372	1	1	GU	1	GI			45	20	2.25	1	1	2008-08-14	2008-09-19	1	0	72.5973	41	1	2008-10-30	1	1	3	1	2	14
1926-06-13	0	0	80	170	27.6817	2008-07-04	82.1151	3	3	0	0	2	1	2	1	2008-09-05	2008-10-09	44	22	44	50	25	50	1	1	GI	0				50	25	2	1	1	2008-09-05	2008-10-09	1		82.526	53	1	2008-12-01	1	1	2	0
1931-03-24	1	0	78	155	32.4662	2008-09-01	77.4959	2	3	1	0	3	1	2	1	2008-10-13	2008-11-13	46	23	46	46	23	46	1	2	GI	0				46	23	2	1	1	2008-10-13	2008-11-13	2		77.8795	67	1	2009-01-19	1	1	3	0	0	6
1936-11-01	1	0	72	159	28.4799	2008-10-06	71.9781	1	3		0		1	1	1	2008-11-03	2008-12-09	44	22	44	50	25	50	1	0		0				50	25	2	1	1	2008-11-03	2008-12-09	1		72.2658	41	1	2009-01-19	1	1	2	0	0	10
1933-11-22	0	0	80	178	25.2493	2009-09-07	75.8438	3	3	1	0	3	1	1	1	2009-10-15	2009-11-19	44	22	44	50	25	50	1	1	GI	0				50	25	2	1	1	15/10/2009	19/11/2009	0	0	76.1781	49	1	2010-01-07	1	1	3	0	0	12
1922-03-13	0	1				2008-09-11	86.5589	3	1	0	0	1	1	1	0																54	30	1.8	0	0					86.5589		1	2008-09-11		0	1	0	0	0
1931-04-14	1	1	70	152	30.2978	2008-10-22	77.5781	3	3	0	0	2	1	2	1	2008-11-24	2008-12-29	45	25	43.9024	45	25	43.9024	1	1	GI	0				45	25	1.8	1	1	2008-11-24	2008-12-29	1		77.9233	58	1	2009-02-25	1	1	1	0	0	6
1927-05-09	1	1	68	162	25.9107	2008-11-05	81.5507	2	3	1	0	3	1	2	1	2008-12-29	2009-02-10	45	25	43.9024	45	25	43.9024	1	2	GI	2	GI			45	25	1.8	1	1	2008-12-29	2009-01-12	2		81.9507	49	1	2009-03-31	0	1	4	1	1	23
1935-02-19	1	2	36	155	14.9844	2008-12-04	73.8411	2	3	1	0	3	1		1	2009-01-08	2009-02-11	45	25	43.9024	45	25	43.9024	1	1	GI	0				45	25	1.8	1	1	2009-01-08	2009-02-11	1		74.1452	42	1	2009-03-25	1	1	3	1	1	19
1926-04-06	0	2	70			2008-07-25	82.3589	3	4	1	0	3	1	2	1	2009-02-12	2009-03-20	44	22	44	50	25	50	1	2	other			1	48	50	25	2	0	0							0
1931-02-19	1	1	79	160	30.8594	2008-12-09	77.8575	2	3	1	0	3	1	1	1	2009-02-02	2009-03-09	44	22	44	50	25	50	1	2	GI	0				50	25	2	1	1	2009-02-02	2009-03-09	1		78.2192	42	1	2009-04-20	2	1	1	0	0	14
02/02/1932	1	1	60	148	27.3923	2009-01-09	76.989	3	3	0	0	2	1	2	1	2009-03-09	2009-04-08	46	23	46	46	23	46	1							46	23	2	1	1	09/03/2009	08/04/2009	0				1	2009-05-28	1	1	2	0	0	9
1937-06-06	0	0	75	171	25.6489	2009-01-09	71.6438	2	3	1	0	3	1		1	2009-03-02	2009-04-09	46	23	46	46	23	46	1							46	23	2	1	1	2009-03-02	2009-04-09	0			48	1	2009-05-27	1	1	4	1	1	10
1915-09-05	1	1				2007-06-01	91.8	1	4	0	0	2	1	2	0																42	12	3.5	0	0					91.8685		1	2007-06-26		1	4	0	0	18
1933-06-07	0	1	68	170	23.5294	2009-02-16	75.7479	3	3	1	0	3	1	1	1	2009-03-30	2009-04-20	32.4	12	35.1659	40.5	15	43.9573	1	1	GU+GI	2	GI			40.5	15	2.7	1	1	30/03/2009	20/04/2009	0		76.0548	49	1	2009-06-08	1	1	3	0	0	9
19/02/1927	0	2	66	170	22.8374	2009-01-23	81.9836		2	0	0	1	1	2	0																45	25	1.8		0					82.0521		1	2009-02-17		1	2	1	2	11
1913-02-24	0	0				2009-04-14	96.2	1	3	1	0	3	1	1	1	2009-05-13	2009-06-09	45	18	47.7439	45	18	47.7439	1	1	GU	0				45	18	2.5	0	0							0
1939-03-11	0	0	86	168	30.4705	2009-04-02	70.1096	2	3	1	0	3	1	2	1	2009-05-05	2009-06-10	46	23	46	46	23	46	1	1	GI	0				46	23	2	1	1	2009-05-05	2009-06-10	0		70.4137	42	1	2009-07-22	1	1	3	0	0	15
1927-03-17	1	1	61	158	24.4352	2009-04-03	82.1041	1	3	0	0	2	1	2	1	2009-05-18	2009-06-17	46	23	46	46	23	46	1	1	GI	0				46	23	2	0	0							1	2009-07-28	1	1	3	0	0	12
1922-02-02	1	0	86	155	35.796	2009-03-18	87.1808	3	3	0	0	2	1	1	1	2009-06-03	2009-07-02	39.6	18	40.5659	48.4	22	49.5805	1	0		3	GU+GI			48.4	22	2.2	0	0							1
1933-04-20	0	2	60			2009-02-10	75.863	3	4	1	0	3	1	1	1	2009-06-11	2009-07-22	60	24	63.7	60	24	63.6585	1	1	GI					60	24	2.5	0	0							0
1925-08-21	0	2				2009-03-16	83.6247	2	3	0	0	2	1	2	1	2009-06-12	2009-07-17	45	25	43.9024	45	25	43.9024	1	0						45	25	1.8	0	0					84.0904	47	1	2009-09-02	0	1	3	0	0	4
1930-09-07	0	1	70	161	27.0051	2009-05-11	78.7288	3	3	1	0	3	1	1	1	2009-06-16	2009-07-21	45	25	43.9024	45	25	43.9024	1	0		0				45	25	1.8	1	1	2009-06-16	2009-07-21	0		79.0959	63	1	2009-09-22	2	1	1	0	0	15
1933-04-06	0	1	80	167	28.6851	2009-04-28	76.1123	3	3	1	0	3	1		1	2009-06-22	2009-07-23	46	23	46	46	23	46	1	1	GI					46	23	2	1	1	2009-06-22	2009-07-23					0
1937-02-20	0	0	92			2009-05-19	72.2904	2	3	1	0	3	1	2	1	2009-07-09	2009-08-12	44	22	44	50	25	50	1	0		0				50	25	2	1	1	2009-07-09	2009-08-12			72.6356	41	1	2009-09-22	1	1	3	0	0	15
23/07/1927	1	1	105	172	35.4922	2009-04-16	81.789	2	3	0	0	2	1	1	1	2009-07-13	2009-08-06	45	18	47.7439	45	18	47.7439	1	0						45	18	2.5	0	0					82.2164	44	1	2009-09-19	1	1	2	1	1	18
09/10/1932	0	1	73	170	25.2595	2009-07-03	76.7836	3	3	1	0	3	1	2	1	2009-07-27	2009-08-31	45	25	43.9024	45	25	43.9024	1	0						45	25	1.8	1	1	27/07/2009	31/08/2009	1		77.0685	45	1	2009-10-15	1	1	2	0	0	6
1929-11-13	0	1				2009-05-20	79.5699	3	1	0	0	1	1	2	0																50	25	2	0	0					79.6301		1	2009-06-11		0	1	0	0	0
1936-03-14	0	0	100	179	31.21	2009-06-02	73.2685	2	2	0	0	1	1	2	0																48	24	2		0					73.3315		1	2009-06-25		1	3	1	1	11
1936-02-13	0	0	82	175	26.7755	2011-03-22	75.1534	2	3	1	0	3	1	1	1	2011-06-14	2011-07-19	44	22	44	50	25	50	1	2	GI	0				50	25	2	1	1	14/06/2011	19/07/2011	0		75.6192	51	1	2011-09-08	1	1	3	1	3	17
11/11/1925	0	0	60	168	21.2585	2009-08-31	83.8603	3	3	0	0	2	1		1	2009-10-19	2009-11-13	45	18	47.7439	45	18	47.7439	1			2	GI			45	18	2.5	0	0					84.1562	34	1	2009-12-17	1	1	4	0	0	15
1929-10-02	1	2				2012-06-05	82.7315	1	4	1	0	3	1		0																20	5	4	0	0					82.7315		1	2012-06-05		1	4	1	2	12
1929-12-25	0	1	82	173	27.3982	2009-09-02	79.7425	2	3	1	0	3	1	1	1	2009-11-26	2009-12-29	44	22	44	50	25	50	1	1	GI	0				50	25	2	1	1	26/11/2009	29/12/2009	0		80.1973	48	1	2010-02-15	1	1	2	0	0	19
1931-04-01	0	1	69			2009-10-13	78.589	2	4	0	0	2	1	2	1	2009-11-25	2009-12-30	40	20	40	50	25	50	1	0		0				50	25	2	1	1	25/11/2009	30/12/2009	0		78.9753	63	1	2010-03-03	1	1	4	1	1	5
1926-06-28	0	0	90	165	33.0579	2009-10-01	83.3178	2			0	2	1	2	1	2009-12-02	2010-01-07	40	20	40	50	25	50	1	0						50	25	2	1	1	2009-12-02	2010-01-07	0		83.7123	46	1	2010-02-22	1	0	3	0	0	0
1916-08-16	1	1				2006-04-10	89.7096	3	3		0		1	1	0																55	22	2.5	0	0					89.7178		1	2006-04-13		1
1932-02-06	0	1	42	170	14.5329	2009-10-29	77.7808	3	3	0	0	2	0	3	1	2009-12-15	2010-01-20	44	22	44	50	25	50	1	1	GI	0				50	25	2	1	1	15/12/2009	2010-01-20	0		78.1288	44	1	2010-03-05	1	1	3	1	3	3
1929-02-03	0	2	58	164	21.5645	2009-11-30	80.8767	3	3	0	0	2	1	2	1	2010-01-07	2010-02-09	45	25	43.9024	45	25	43.9024				1	GI			45	25	1.8	0	0							0
1930-03-08	1	0	86	165	31.5886	2009-11-09	79.7288	3	3	0	0	2	1	2	1	2010-01-04	2010-02-08	45	25	43.9024	45	25	43.9024	1	0		1	GI			45	25	1.8	1	1	04/01/2010	08/02/2010	0		80.074	35	1	2010-03-15	1	1	2	0	0	9
1932-03-26	0	1	96			2009-11-19	77.7041	2	3	0	0	2	1		1	2010-01-18	2010-02-22	45	25	43.9024	45	25	43.9024	1	0		1	GI			45	25	1.8	0	0							1
1933-11-17	1	0	70	167	25.0995	2009-12-07	76.1068	2	3	0	0	2	1	3	1	2010-02-12	2010-03-19	44	22	44	50	25	50	1	0		0				50	25	2	1	1	12/02/2010	19/03/2010	0		76.5096	45	1	2010-05-03	2	1	2	0	0	9
22/01/1934	0	0	76	174	25.1024	2010-01-11	76.0219	3	3	0	0	2	1	2	1	24/02/2010	31/03/2010	44	22	44	50	25	50	1	1	GI	0				50	25	2	1	1	2010-02-24	2010-03-31	0		76.3671	47	1	2010-05-17	1	1	2	0	0	7
06/08/1933	1	1	73	165	26.8136	2009-12-10	76.3973	3	3	0	0	2	1	1	0																50	25	2	0	0					76.3973		1	2009-12-10		1	3	0
1926-08-11	0	2	65	165	23.8751	2008-12-19	82.4137	3	2	0	0	1	1	2	1	2010-03-10	2010-04-26	30	10	33.6585	45	15	50.4878	1							45	15	3	0	0							0
1932-08-16	0	0	101	176	32.6059	2010-02-09	77.537	2	3	1	0	3	1	1	1	05/03/2010	12/04/2010	45	25	43.9024	45	25	43.9024	1	1	GI	0				45	25	1.8	1	1	05/03/2010	12/04/2010	1		77.8247	43	1	2010-05-25	1	1	3	0	0	15
1923-09-12	1	1	62	153	26.4855	2010-01-27	86.4356	3	3	1	0	3	1	2	1	09/03/2010	02/04/2010	45	18	47.7439	45	18	47.7439	1	0		0				45	18	2.5	0	0					86.7781	60	1	2010-06-01	1	1	2	1	1	4
1933-09-30	1	0	80	161	30.863	2010-01-15	76.3452	3	3	1	0	3	1	1	1	2010-04-06	2010-05-06	46	23	46	46	23	46	1	1	GI	0				46	23	2	0	0							1	2010-07-06	2	1	2	1	1	10
02/12/1932	1	0	70	160	27.3437	2010-02-01	77.2192	3	3	1	0	3	1	1	1	06/04/2010	11/05/2010	44	22	44	50	25	50	1	0		0				50	25	2	1	1	06/04/2010	11/05/2010	0		77.5945	38	1	2010-06-18	3	1	0	0	0	8
1936-07-07	0	0	64	163	24.0882	2010-02-25	73.6877	2	3	1	0	3	1	2	1	2010-04-13	2010-05-20	45	25	43.9024	45	25	43.9024	1	1	GU+GI					45	25	1.8	1	1	2010-04-13	2010-05-20	0		74.011	34	1	2010-06-23	1	1	2	1	1	7
1939-11-06	0	0	62	167	22.231	2010-03-09	70.3863	1	3	0	0	2	1	2	1	2010-04-22	2010-05-26	46	23	46	46	23	46	1	1	GI	0				46	23	2	1	1	2010-04-22	2010-05-26	0		70.6932	34	1	2010-06-29	2	1	3	0	0	12
1930-06-23	1	1	86	162	32.7694	2010-02-11	79.6932	2	3	0	0	2	1	1	1	2010-04-27	2010-05-31	46	23	46	46	23	46	1	0						46	23	2	0	0					80.126	49	1	2010-07-19	1	1	2	0	0	18
1937-11-16	0	0	58	166	21.048	2010-03-22	72.3945	2	4	1	0	3	1	1	1	2010-04-28	2010-06-08	50.4	28	49.1707	50.4	28	49.1707	1	0		0				50.4	28	1.8	1	1	2010-04-24	2010-06-08	0		73.411	293	1	2011-03-28	1	1	3	2	5	7
1930-11-23	0	0	81	169	28.3604	2010-02-25	79.3123	3	3	0	0	2	1	2	1	29/04/2010	2010-06-09	50.4	28	49.1707	50.4	28	49.1707	1	2	GI	1	GI			50.4	28	1.8	1	1	29/04/2010	09/06/2010	1		79.7096	41	1	2010-07-20	2	1	3	2	11	21
1927-09-04	0	0	95	178	29.9836	2010-03-15	82.5836	2	3	0	0	2	1	1	1	18/05/2010	2010-06-22	46	23	46	50	25	50	1	2	GI	0				50	25	2	1	1	18/05/2010	22/06/2010	0		82.9781	45	1	2010-08-06	1	1	2	1	1	18
1932-12-01	0	0	71	172	23.9995	2010-04-06	77.3973	2	2	0	0	1	1	1	1	2010-05-27	2010-07-05	50.4	28	49.1707	50.4	28	49.2	1	1	GI	0				50.4	28	1.8	0	0					77.8164	63	1	2010-09-06	1	1	2	0	0	3
1934-08-05	0	0	68	168	24.093	2010-04-22	75.7644	1	3	1	0	3	1	1	1	2010-05-27	2010-06-30	44	22	44	50	25	50	1	1	GU+GI	0				50	25	2	0	0				0	76.1041	55	1	2010-08-24	3	1	0	0	0	7
1939-11-17	0	0	77	178	24.3025	2010-04-12	70.4493	2	3	0	0	2	1	1	1	2010-06-01	2010-07-05	45	25	43.9024	45	25	43.9	1	1	GI	0				45	25	1.8	1	1	2010-06-01	2010-07-05	0		70.8329	56	1	2010-08-30	1	1	3	0	0	12
22/08/1937	0	0	72	166	26.1286	2010-04-19	72.7068	3	3	0	0	2	1	1	1	01/06/2010	08/07/2010	50.4	28	49.1707	50.4	28	49.1707	1	0		0				50.4	28	1.8	1	1	01/06/2010	08/07/2010	0		73.0521	46	1	2010-08-23	2	1	1	0	0	7
1936-03-12	0	0	70	168	24.8016	2010-03-11	74.0466	2	2	0	0	1	1	1	0																46	23	2		0					74.1342		1	2010-04-12		1	2	1	1	12
1930-09-23	1	1				2010-04-21	79.6301	2	3	1	0	3	1	2	1	17/06/2010	22/07/2010	45	25	43.9024	45	25	43.9024	1	0		0				45	25	1.8	1	1	17/06/2010	28/06/2010	2	0	80.0137	48	1	2010-09-08	1	1	3	1	1	9
16/11/1929	0	0	59	167	21.1553	2010-05-25	80.5753	2		1	0	3	1	1	1	23/06/2010	29/07/2010	45	25	43.9024	45	25	43.9024	1	1	GU+GI	0				45	25	1.8	1	1	23/06/2010	29/07/2010	0		80.8877	49	1	2010-09-16	3	1	0	0	0	6
1929-01-15	0	1	65	175	21.2245	2010-06-23	81.4904	2	3	0	0	2	1	1	1	27/07/2010	2010-09-02	50.4	28	49.1707	50.4	28	49.1707	1	2	GU	0				50.4	28	1.8	1	1	27/07/2010	2010-09-02	0		81.8027	43	1	2010-10-15	2	1	3	0	0	7
10/01/1940	0	0	62	167	22.231	2010-05-20	70.4055	2	3	1	0	3	1	1	1	02/08/2010	03/09/2010	44	22	44	50	25	50	1	1	GI					50	25	2	1	1	02/08/2010	03/09/2010			70.8192	45	1	2010-10-18			4	1	3	12
1923-03-23	1	0	67	163	25.2174	2010-06-16	87.2932	3	3	1	0	3	1	2	1	10/08/2010	16/09/2010	50.4	28	49.1707	50.4	28	49.1707	1	2	GI	0				50.4	28	1.8	0	0					87.6329	32	1	2010-10-18	1	1	3	0
1934-05-21	0	0	65	171	22.2291	2008-09-10	74.3589	2	3	1	0	3	1	2	1	27/10/2008	01/12/2008	45	25	43.9024	45	25	43.9024	1	1	GI	2	GI			45	25	1.8	1	1	27/10/2008	01/12/2008	0		74.6795	35	1	2009-01-05	0		3	2	6	18
06/11/1936	0	0	70	164	26.0262	2011-01-26	74.2712	3	3	1	0	3	1	2	1	28/02/2011	30/03/2011	46	23	46	46	23	46	1							46	23	2	1	1	28/02/2011	30/03/2011	0		74.5616	43	1	2011-05-12	1	1	4	2	10	14
1936-04-04	1	0	54	163	20.3244	2010-06-21	74.263	2	3	1	0	3	1	2	1	30/08/2010	06/10/2010	50.4	28	49.1707	50.4	28	49.1707	1	1	GI	0				50.4	28	1.8	1	1	30/08/2010	06/10/2010	0				0
29/07/1930	1	1				2010-07-21	80.0329	3	3	0	0	2	1	2	1	02/09/2010	16/09/2010	33	11	37.0244	33	11	37.0244	1	0		0				33	11	3	0	0							0
1931-02-08	1	1	53	154	22.3478	2010-08-17	79.5753	2	3	0	0	2	1	2	1	2010-09-20	2010-10-20	46	23	46	46	23	46	1	1	GI	0				46	23	2	1	1	2010-09-20	2010-10-20	0		79.8849	49	1	2010-12-08	2	1	2	0	0	15
1934-04-16	1	0	42	155	17.4818	2010-07-05	76.2712	2	3	1	0	3	1	2	1	2010-09-29	2010-10-19	45	18	47.7439	45	18	47.7439	1	2	GI	0				45	18	2.5	1	1	2010-09-29	2010-10-19	2				0
1930-06-25	1	1	46	153	19.6506	2010-08-12	80.1863	2	3	0	0	2	1	1	1	12/10/2010	17/11/2010	46	23	46	50	25	50	1	1	GI	1	GI			50	25	2	1	1	12/10/2010	17/11/2010	1		80.5644	41	1	2010-12-28	1	1	3	0	0	14
21/10/1928	0	1	65	170	22.4913	2010-08-24	81.8959	3	3	0	0	2	1	2	1	14/10/2010	24/11/2010	50.4	28	49.1707	50.4	28	49.1707	1	1	GI					50.4	28	1.8	1	1	14/10/2010	24/11/2010	0		82.2575	40	1	2011-01-03	1	1	2	0	0	16
19/02/1931	0	1				2010-11-10	79.7781	2	3	1	0	3	1	1	1	20/12/2010	26/01/2011	44	22	44	50	25	50	1	0		0				50	25	2	1	1	20/12/2010	26/01/2011	0		80.1479	58	1	2011-03-25	2	1	3	0	0	2
28/07/1932	0	1	70	172	23.6614	2010-10-26	78.2986	2	3	1	0	3	1	1	1	21/12/2010	24/01/2011	45	25	43.9024	45	25	43.9024	1	1	GI	2	GU			45	25	1.8	1	1	21/12/2010	24/01/2011	0		78.6712	46	1	2011-03-11			3	0
1933-09-27	1	0	54	174	17.8359	2010-12-07	77.2466	2	3	1	0	3	1	1	1	2011-01-17	2011-02-23	50.4	28	49.1707	50.4	28	49.1707	1	0		0				50.4	28	1.8	1	1	2011-01-17	2011-02-23	0		77.5808	44	1	2011-04-08	1	1	3	1	1	15
1933-09-24	1	1				2011-01-12	77.3534	3	3	1	0	3	1	1	1	09/02/2011	15/03/2011	44	22	44	50	25	50	1	1	GI	0				50	25	2	1	1	09/02/2011	15/03/2011	0		77.6959	63	1	2011-05-17	0	1	3	2	5	13
1936-08-14	1	1	80	155	33.2986	2013-04-09	76.7041	3	3		0		1	2	0																50	25	2	0	0					77.2274		1	2013-10-17		0	3	0
04/06/1938	0	0	98	179	30.5858	2011-02-10	72.737	1	3	1	0	3	1	1	1	24/02/2011	30/03/2011	45	25	43.9024	45	25	43.9024	1	2	GU+GI	0				45	25	1.8	1	1	24/02/2011	30/03/2011	0		72.9808	41	1	2011-05-10	1	1	1	0	0	10
03/08/1939	0	0	61	164	22.68	2011-02-03	71.5534	3	4	0	0	2	1	2	1	01/03/2011	01/04/2011	44	22	44	50	25	50	2	0		0				50	25	2	1	1	01/03/2011	01/04/2011	0		71.9397	84	1	2011-06-24	2	1	is	0	0	13
1930-03-28	1	2	56	166	20.3223	2011-01-18	80.8658	2	3	1	0	3	1	2	1	2011-02-28	01/04/2011	44	22	44	50	25	50	1	1	GI	0				50	25	2	1	1	28/02/2011	01/04/2011	0		81.1918	46	1	2011-05-17	1	1	3	0	0	22
17/05/1932	0	1		174		2011-03-04	78.8493	2	3	0	0	2	1	2	1	04/04/2011	09/05/2011	44	22	44	50	25	50	1	0		0				50	25	2	1	1	04/04/2011	09/05/2011	0		79.1342	38	1	2011-06-16	1	1	3	0	0	6
1931-05-25	0	0	74			2011-04-11	79.9342	3	3	1	0	3	1	2	1	26/04/2011	30/05/2011	44	22	44	50	25	50	1	2	GI	0				50	25	2	0	0					80.1699	37	1	2011-07-06	0	1	2	1	2	9
1940-10-12	0	0	83	164	30.8596	2011-04-15	70.5534	2	3	1	0	3	1	1	1	10/05/2011	09/06/2011	44	22	44	50	25	50	2	2	GI					50	25	2	1	1	10/05/2011	09/06/2011	0		70.8767	63	1	2011-08-11	1	1	2	0	0	15
1925-03-18	0	2	83			2012-05-10	87.2055	2	3	0	0	2	1	1	1	12/06/2012	20/07/2012	45	25	43.9024	50.4	28	49.1707	1	1	GU	0				50.4	28	1.8	0	0							0
1929-07-29	1	0	57	153	24.3496	2008-01-07	78.4959	3	4		0		0	2	1	2008-02-20	2008-03-14	45	18	47.7439	45	18	47.7439	1	1	GI	0				45	18	2.5	0	0					78.789	40	1	2008-04-23	0	1	4	0	0	8
25/12/1940	0	0	81	170	28.0277	2011-02-23	70.211	3	2	0	0	1	1	2	0																45	18	2.5	0	0					70.3096		1	2011-03-31		1	3	0	0	13
1923-10-03	1	1	65			2005-08-12	81.9151	3	2	0	0	1	1	1	1	2005-10-03	2005-11-07	45	18	47.7439	45	18	47.7	1	1	GI	0				45	18	2.5	0	0			0		82.3288	64	1	2006-01-10	1	1	3	0	0	4
1932-06-10	0	1				2011-05-18	78.989	2	3	0	0	2	1		1	2011-07-25	2011-08-29	44	22	44	50	25	50	1	1	GU+GI					50	25	2	1	1	2011-07-25	2011-08-29	0		79.3863	42	1	2011-10-10	3	1	0	0	0	14
26/05/1936	1	2	55	159	21.7555	2011-06-23	75.126	2	4	1	0	3	1	1	1	16/08/2011	22/09/2011	50.4	28	49.1707	50.4	28	49.1707	1	0		0				50.4	28	1.8	1	1	16/08/2011	22/09/2011	1		75.5041	47	1	2011-11-08	1	1	4	1	3	11
1930-06-13	0	0	74	165	27.1809	2011-07-19	81.1534	1			0	2	1	1	1	18/08/2011	21/09/2011	45	25	43.9024	45	25	43.9	1	2	GU+GI	0				45	25	1.8	1	1	18/08/2011	21/09/2011	0		81.4493	44	1	2011-11-04	1	1	3	0	0	12
1938-01-21	0	0	83	169	29.0606	2011-08-25	73.6411	3	3	1	0	3	1	1	1	2011-10-10	2011-11-10	46	23	46	46	23	46	1	0		0				46	23	2	1	1	2011-10-10	2011-11-10	0		74.0164	60	1	2012-01-09	2	1	3	0	0	6
02/11/1938	1	0	75			2011-09-27	72.9507	1	2	1	0	3	1	1	1	26/10/2011	01/12/2011	45	25	43.9024	45	25	43.9	1	0		0				45	25	1.8	1	1	26/10/2011	01/12/2011	0		73.2466	43	1	2012-01-13	1	1	1	0	0	6
1936-07-22	1	2	50	150	22.2222	2011-08-26	75.1452	1	3	1	0	3	1	1	1	20/10/2011	30/11/2011	50.4	28	49.1707	50.4	28	49.1707	1	1	GU	0				50.4	28	1.8	0	0					75.5397	48	1	2012-01-17			3	0	0	7
1940-05-31	0	0	75	162	28.578	2011-10-13	71.4164	2	3	0	0	2	1	2	1	09/11/2011	14/12/2011	44	22	44	50	25	50	1	0		0				50	25	2	1	1	09/11/2011	14/12/2011	0	0	71.7014	42	1	2012-01-25	0	1	3	1	1	11
03/02/1930	1	1	62	160	24.2187	2011-10-13	81.7452	2	3	0	0	2	1	2	1	24/11/2011	02/01/2012	50.4	28	49.1707	50.4	28	49.1707	1	2	GI	0				50.4	28	1.8	0	0					82.1671	73	1	2012-03-15		1	2	0
04/11/1932	0	0	72	167	25.8166	2011-10-12	78.989	3	3	0	0	2	1	2	1	21/11/2011	21/12/2011	46	23	46	46	23	46	1	2	GI	0				46	23	2	1	1	21/11/2011	21/12/2011	0		79.2795	36	1	2012-01-26	3	1	0	0	0	6
1929-06-22	0	1	79	179	24.6559	2009-04-30	79.9096	1	4	2	0	3	1	2	0																45	18	2.5	0	0					79.9479		1	2009-05-14		1	4	2	8	13
1930-03-04	1	2	40	155	16.6493	2011-11-22	81.7753	2	3	0	0	2	1	2	1	08/12/2011	12/01/2012	44	22	44	50	25	50	1	0		0				50	25	2	1	1	08/12/2011	12/01/2012	1			41	1	2012-02-22	0	1	4	0	0	6
1937-05-27	0	0	76	179	23.7196	2011-11-07	74.4986	3			0	2	1	1	1	2011-12-14	2012-01-20	50.4	28	49.1707	50.4	28	49.2	1	1	GI	0				50.4	28	1.8	1	1	2011-12-14	2012-01-20			74.8329	48	1	2012-03-08	1	1	2	0	0	12
1927-10-25	1	0	44	151	19.2974	2011-11-25	84.1425	2	3	0	0	2	1	1	1	12/01/2012	16/02/2012	44	22	44	50	25	50	1	1	GI					50	25	2	1	1	12/01/2012	16/02/2012	0		84.5233	56	1	2012-04-12	2	1	3	0	0	2
1930-04-28	1	2	61	160	23.8281	2012-01-19	81.7836	3	3	1	0	3	1	1	1	2012-02-16	2012-03-21	44	22	44	50	25	50	1	1	GI					50	25	2	1	1	2012-02-16	2012-03-21	0		82.1123	58	1	2012-05-18	1		3	2	5	10
14/10/1937	1	1	73	150	32.4444	2012-01-31	74.3479	2	3	1	0	3	1	2	1	20/03/2012	23/04/2012	44	22	44	50	25	50	1	0		0				50	25	2	1	1	20/03/2012	23/04/2012	0		74.7151	51	1	2012-06-13	2	1	3	0	0	5
1927-04-17	0	0	79	159	31.2488	2010-11-22	83.6575	2	3	0	0	2	1	2	1	20/12/2010	21/01/2011	44	22	44	50	25	50	1	0		0				50	25	2	1	1	20/12/2010	21/01/2011	0		83.9534	48	1	2011-03-10	1	1	2	0	0	23
21/06/1935	1	2	53			2012-04-13	76.8658	1	4	1	0	3	1	2	1	21/05/2011	11/06/2011	39	15	41.8537	39	15	41.9	1	0						39	15	2.6	0	0							0
1933-04-09	1	0	84	164	31.2314	2012-04-19	79.0822	2	3	1	0	3	1	1	1	29/05/2012	05/07/2012	50.4	28	49.1707	50.4	28	49.2	1	1	GI	1	GI			50.4	28	1.8	1	1	29/05/2012	05/07/2012	0		79.4192	46	1	2012-08-20	1	1	3	0	0	6
1924-11-01	1	0	72	158	28.8415	2012-04-19	87.5233	2	3	1	0	3	1	2	1	12/06/2012	12/07/2012	37.5	15	39.7866	45	18	47.7439	1	2	GU+GI	0				45	18	2.5	1	1	12/06/2012	12/07/2012	2		87.8877	49	1	2012-08-30	1	1	3	0	0	15
1932-05-16	1	3	75	160	29.2969	2012-04-03	79.937	2	3	1	0	3	1		1	2012-06-21	2012-06-29	45	25	43.9	45	25	43.9	1	3	GI			1	12.6	45	25	1.8	1	1	21/06/2012	29/06/2012	3				0
1923-08-08	1	2				2012-05-24	88.8548	3	4	0	0	2	1	2	1	21/06/2012	10/07/2012	48	12	59.7073	48	12	59.7073	1	3	cutaneous	0				48	12	4	0	0					89.1534	62	1	2012-09-10	2	1	4	0	0	6
1937-04-17	0	0	85	170	29.4118	2012-04-26	75.0767	2	3	0	0	2	1	2	1	2012-07-03	2012-08-06	44	22	44	50	25	50	1	2	GU					50	25	2	1	1	2012-07-03	2012-08-06	0		75.474	43	1	2012-09-18	1	1	2	0	0	14
15/04/1942	1	0	67	166	24.3141	2012-05-30	70.1726	3	2	0	0	1	1	1	1	13/07/2012	17/08/2012	45	25	43.9024	45	25	43.9	1	1	GI	0				45	25	1.8	1	1	13/07/2012	17/08/2012	0		70.5123	45	1	2012-10-01	1	1	2	0	0	18
1936-11-06	0	0	70	174	23.1206	2012-08-27	75.8575	3	3	1	0	3	1	1	1	18/09/2012	19/10/2012	44	22	44	50	25	50	2	0		0				50	25	2	1	1	18/09/2012	19/10/2012	0		76.1342	48	1	2012-12-06	1	1	2	1	1	12
10/04/1935	0	1	75	169	26.2596	2012-08-14	77.4	3	3	1	0	3	1	1	1	08/10/2012	12/11/2012	44	22	44	50	25	50	1	0		0				50	25	2	1	1	08/10/2012	12/11/2012	0		77.789	52	1	2013-01-03	1	1	3	1	1	20
1932-11-16	0	1	64	169	22.4082	2008-05-15	75.5452	2	3	0	0	2	1	2	1	2008-06-23	2008-07-28	44	22	44	50	25	50	1	2	GI	0				50	25	2	4	1	2008-06-23	2008-07-22	2		75.8822	49	1	2008-09-15	1	1	1	0	0	4
1933-02-18	0	1	75	165	27.5482	2012-09-26	79.6575	2	3	1	0	3	1	2	1	07/11/2012	11/12/2012	44	22	44	50	25	50	1	1	GU	0				50	25	2	0	0					80.0548	69	1	2013-02-18			2	0	0	8
1933-06-30	1	1	44			2012-09-24	79.2904	2	3	1	0	3	1	1	1	2012-11-12	2012-12-14	46	23	46	50	25	50	1	0		0				50	25	2	0	0					79.6329	44	1	2013-01-27	2		is	0	0	18
1929-05-01	1	0				2005-11-30	76.6356	1	3	0	0	2	1	2	1	2005-12-19	2006-01-12	40	16	42.439	45	18	47.7439	1	2	GI	0				45	18	2.5	0	0					76.8986	53	1	2006-03-06	2	1	3	0	0	10
1940-02-03	1	1	83	170	28.7197	2012-11-09	72.8164	2	3	1	0	3	1	1	1	03/12/2012	11/01/2013	50.4	28	49.1707	50.4	28	49.1707	1	0		3	GI			50.4	28	1.8	1	1	03/12/2012	11/01/2013	0		73.0932	38	1	2013-02-18		1	3	0	0	11
13/12/1929	0	0	90	180	27.7778	2012-09-27	82.8466	2	3	1	0	3	1	2	1	03/12/2012	2013-01-08	45	25	43.9024	45	25	43.9024	2	0		0				45	25	1.8	1	1	2012-12-03	08/01/2013	0				1	2013-02-14	1	1	3	2	6	11
1925-05-06	0	1	77	170	26.6436	2012-10-10	87.4904	2	3	1	0	3	1	1	1	2012-11-29	2013-01-04	45	25	43.9024	45	25	43.9024	1	1	GI	0				45	25	1.8	0	0							0
24/05/1940	0	1	69	160	26.9531	2012-10-05	72.4164	2	3	1	0	3	1	2	1	2012-12-03	09/01/2013	46.8	26	45.6585	46.8	26	45.6585	1	1	GU+GI	0				46.8	26	1.8	1	1	2012-12-03	09/01/2013	0		72.8685	69	1	2013-03-19		1	1	0	0	12
1920-09-20	0	1				2012-09-19	92.0603	2	3	1	0	3	1	1	1	11/12/2012	04/02/2013	39	13	43.7561	54	18	60.5854	1	0		0				54	18	3	0	0							0
1936-12-25	1	0	60			2012-12-06	76	2	3	1	0	3	1	2	1	31/01/2013	06/03/2013	45	25	43.9024	45	25	43.9024	1	1	GI	1	GI			45	25	1.8	1	1	31/01/2013	06/03/2013	0		76.6082	132	1	2013-07-16	2	1	1	0	0	12
23/08/1931	0	0	87	178	27.4587	2012-12-10	81.3562	2	3	1	0	3	1	2	1	04/02/2013	14/03/2013	50.4	28	49.1707	50.4	28	49.1707	1	1	GU+GI	0				50.4	28	1.8	1	1	04/02/2013	14/03/2013	0		81.7233	40	1	2013-04-23	1	1	3	0	0	12
13/06/1938	0	0	95	172	32.112	2013-01-28	74.6795	3	3	0	0	2	1	1	1	26/03/2013	30/04/2013	44	22	44	50	25	50	2	0		0				50	25	2	1	1	26/03/2013	30/04/2013	0		75.0438	41	1	2013-06-10	3	1	0	0	0	7
16/05/1933	0	0	78	172	26.3656	2013-03-18	79.8932	2	3	1	0	3	1	1	1	15/04/2013	23/05/2013	50	25	50	50	25	50	1	0		0				50	25	2	1	1	2013-04-15	2013-05-23	0		80.1671	34	1	2013-06-26	1	1	2	0	0	15
03/08/1929	0	0		178		2013-02-22	83.6137	2	3	1	0	3	1	1	1	22/04/2013	28/05/2013	44	22	44	50	25	50	1	0		0				50	25	2	1	1	22/04/2013	28/05/2013	0		83.9699	35	1	2013-07-02		1	3	1	3	18
13/03/1932	0	1				2013-04-05	81.1178	3	2	0	0	1	1	2	1	06/06/2013	05/07/2013	44	22	44	44	22	44	1	0		0				44	22	2	0	0						230	1	2014-02-20	2	1	3	0	0	9
1928-05-05	1	1	49	150	21.7778	2013-04-22	85.0219	3	3	1	0	3	1	2	1	08/07/2013	06/08/2013	45	18	47.7439	45	18	47.7439	2	0		0				45	18	2.5	0	0					85.474	59	1	2013-10-04	1	1	2	0	0	12
1926-09-26	0	1	73	160	28.5156	2013-03-13	86.5205	3	3	0	0	2	1	2	1	21/07/2013	05/08/2013	44	22	44	50	25	50	1	0		0				50	25	2	0	0					87.0521	49	1	2013-09-23	1	1	2	0	0	13
1937-06-27	0	1	94	176	30.3461	2013-05-23	75.9562	3	1	0	0	1	1	1	0																45	25	1.8	0	0					75.9562		1	2013-05-23		0	3	0
11/12/1927	0	0	68	176	21.9525	2013-05-30	85.526	3	3	0	0	2	1	1	1	09/07/2013	12/08/2013	44	22	44	50	25	50	1	0		2	GI			50	25	2	0	0					85.8329	38	1	2013-09-19	1	1	2	1	1	12
17/02/1940	1	1	60	159	23.7332	2013-05-21	73.3068	1			0		1		0																50	25	2	0	0					73.3068		1	2013-05-21		1	4	2	9	30
1929-03-01	0	2				2013-02-21	84.0356	2	3	1	0	3	1	1	1	17/07/2013	03/09/2013	45	25	43.9024	59.4	33	57.9512	1	1	GI	0				59.4	33	1.8	0	0							0
22/01/1934	1	0	63	162	24.0055	2013-07-24	79.5562	2	3	1	0	3	1	2	1	2013-08-21	2013-09-24	44	22	44	50	25	50	2	1	GI	0				50	25	2	1	1	2013-08-21	2013-09-24	0		79.8247	36	1	2013-10-30	3	1	0	0	0	12
29/11/1932	0	0	74	173	24.7252	2013-08-06	80.7397	2			0	3	1	2	1	03/09/2013	07/10/2013	44	22	44	50	25	50	1	0		0				50	25	2	1	1	03/09/2013	07/10/2013	0		81.0164	39	1	2013-11-15	1	1	3	0	0	14
1930-04-06	1	0				2013-08-06	83.3918	3	3	0	0	2	1	2	1	05/09/2013	09/10/2013	44	22	44	50	25	50	1	1	GI	0				50	25	2	1	1	05/09/2013	09/10/2013	0		83.6959	47	1	2013-11-25	1	1	2	0	0	8
1923-09-29	1	1				2013-08-27	89.9726	3	3	1	0	3	1	1	1	08/10/2013	15/11/2013	46	23	46	54	27	54	1	1	GI	0				54	27	2	1	1	08/10/2013	15/11/2013	1	0			0
1936-02-02	1	0	54	152	23.3726	2013-09-01	77.6329	2	3	1	0	3	1	2	1	13/10/2013	25/11/2013	44	22	44	50	25	50	1	2	GI	0				50	25	2	0	0						52	1	2014-01-16	3	1	0	0	0	8
12/11/1939	1	0	63	162	24.0055	2012-10-23	72.9973	2	3		0	3	1	2	1	25/11/2013	31/12/2013	45	25	43.9024	50.4	28	49.1707	1	0		0				50.4	28	1.8	1	1	25/11/2013	31/12/2013	1		74.3178	48	1	2014-02-17	1	1	2	0	0	18
1942-07-26	0	0				2013-11-13	71.3507	2	3	1	0	3	1	2	1	19/12/2013	24/01/2014	46	23	46	50	25	50	1	0		0				50	25	2	3	1	19/12/2013	24/01/2014	0	0	71.6904	52	1	2014-03-17	2	1	1	0	0	12
04/08/1923	0	3				2013-10-08	90.2411	2			0		1	1	1	20/12/2013	27/12/2013	20	5	24.9	20	5	24.878	1	0		0				20	5	4	0	0							0
1943-05-13	1	1	58	153	24.7768	2013-12-05	70.6137	2	4		0		1	1	1	26/12/2013	10/02/2014	45	25	43.9024	50.4	28	49.2	1	0		1	GI			50.4	28	1.8	2	1	26/12/2013	10/02/2014	0	0	71.0658	98	1	2014-05-19	0	1	3	0	0	13
04/06/1943	0	0				2013-12-09	70.5644	3	3	0	0	2	1	2	1	13/01/2014	14/02/2014	46	23	46	50	25	50	1	1	GI	3	GI			50	25	2	1	1	13/01/2014	14/02/2014	0			48	1	2014-04-03	1	1	2	0	0	17
04/05/1943	0	0	80	158	32.0461	2013-11-18	70.5918	2	3	1	0	3	1	2	1	14/01/2014	17/02/2014	44	22	44	50	25	50	1	0		0				50	25	2	2	1	14/01/2014	17/02/2014	0		71.7315	325	1	2015-01-08	0	1	3	1	2	8
23/09/1931	1	1	35	149	15.7651	2013-12-10	82.2712	3	3	0	0	2	1	1	1	14/01/2014	20/02/2014	45	25	43.9024	50.4	28	49.1707	1	1	GI	0				50.4	28	1.8	1	1	2014-01-14	2014-02-20	1		82.6411	63	1	2014-04-24	3	0	0
27/06/1936	0	1	82	173	27.3982	2013-12-19	77.5315	2	2	1	0	3	1	1	1	10/02/2014	14/03/2014	46	23	46	50	25	50	1	0		0				50	25	2	1	1	10/02/2014	14/03/2014	0		77.874	40	1	2014-04-23	2	1	1	1	1	12
30/10/1941	0	0	76	176	24.5351	2014-06-25	72.7014	2	3	2	0	3	1	2	1	25/03/2014	30/04/2014	44	22	44	50	25	50	1	1	cutaneous					50	25	2	1	1	2014-03-25	2014-04-30	0		72.7041	57	1	2014-06-26	1	1	3	2	4	17
20/08/1934	1	2				2014-02-19	79.5562	1	3	1	0	3	1	1	1	11/04/2014	20/05/2014	44	22	44	50	25	50	1	0		0				50	25	2	0	0							1		1	1	3	1	1	21
1932-04-24	1	1				2014-01-20	81.7973	3	3	1	0	3	1	2	1	23/04/2014	03/06/2014	45	25	43.9024	50.4	28	49.1707	2	2	other	0				50.4	28	1.8	0	0						44	1	2014-07-17	0	1	4	0	0	5
1927-07-19	0	2				2014-03-08	86.6959	3			0		1	1	1	2014-05-26	2014-05-30	20	5	24.9	20	5	24.9	1	0		0		1	16	20	5	4	0	0							0
1930-03-10	0	1				2008-06-27	78.3534	2	3	0	0	2	1		1	2008-08-01	2008-09-09	45	25	43.9024	45	25	43.9024	1	1	GI	0				45	25	1.8	0	0					78.6411	31	1	2008-10-10		1	3	2	6	12
20/01/1922	1	2	60	160	23.4375	2014-04-23	92.3178	2			0		1	2	1	07/07/2014	11/07/2014	20	5	24.878	20	5	24.878	1	0		0				20	5	4	0	0							0
22/11/1935	0	0	77	170	26.6436	2014-07-08	78.6795	1	3	0	0	2	1	2	1	07/08/2014	17/09/2014	45	25	43.9024	50.4	28	49.1707	1	0		0				50.4	28	1.8	0	0					79.0795	75	1	2014-12-01	1	1	3	2	5	9
22/03/1941	1	1	70	160	27.3437	2014-07-23	73.3863	3	3	1	0	3	1	1	1	04/09/2014	10/10/2014	45	25	43.9024	50.4	28	49.1707	1	1	GI					50.4	28	1.8	1	1	04/09/2014	10/10/2014	1		73.737	49	1	2014-11-28	2	1	2	0	1	14
1922-08-25	0	1	93	168	32.9507	2009-09-25	87.1452	2	3	0	0	2	1		1	2009-11-02	2009-12-03	46	23	46	46	23	46	1	0		0				46	23	2	1	1	2009-11-02	2009-12-04	0		87.4493	42	1	2010-01-14	1	1	2	0	0	14
17/03/1942	0	1	72	174	23.7812	2014-08-13	72.4575	1			0		1	2	0																45	25	1.8		0					72.4575		1	2014-08-13		1	3	0	0	22
15/01/1943	1	1	65			2014-10-02	71.7616	3	3	1	0	3	1	1	1	2014-10-24	2014-11-28	44	22	44	50	25	50	1	2	GI	0				50	25	2	1	1	2014-10-24	2014-11-28	0		72.0795	59	1	2015-01-26	1		3	1	0	9
1930-11-05	0	2				2014-09-25	83.9452	2	3	1	0	3	1	2	1	03/11/2014	07/11/2014	25	5	34.1463	25	5	34.1463	1	0		0				25	5	5	0	0						8	1	2014-11-15	0	1	4	0	0	13
1937-04-15	1	1	46	155	19.1467	2014-09-04	77.4411	3	4	1	0	3	1	2	1	06/11/2014	11/12/2014	45	25	43.9024	45	25	43.9024	1	3	cutaneous	0				45	25	1.8	1	1	06/11/2014	11/12/2014	2			57	1	2015-02-06	1	1	3	2	4	12
05/03/1939	1	1	56	151	24.5603	2014-10-16	75.6685	3	4	1	0	3	1	1	1	14/11/2014	18/12/2014	45	25	43.9024	50	25	50	2	3	other	0				50	25	2	1	1	14/11/2014	18/12/2014	1				0
21/03/1938	0	1	79	164	29.3724	2014-10-24	76.6466	2	3	1	0	3	1	1	1	08/12/2014	16/01/2015	45	25	43.9024	50.4	28	48.6934	1	0		0				50.4	28	1.8	1	1	08/12/2014	16/01/2015	1		77.0082	48	1	2015-03-05	2	1	3	0	0	12
03/02/1936	0	1	61	160	23.8281	2014-11-18	78.8438	2	3	0	0	2	1	1	1	24/12/2014	2015-01-20	45	18	47.7439	45	18	47.7439	1	1	GU					45	18	2.5	1	1	24/12/2014	20/01/2015	0				1	2015-02-24	1	1	2	0	0	23
13/05/1940	0	1	73			2014-10-27	74.5068	2	3	2	0	3	1		1	31/12/2014	04/02/2015	44	22	44	50	25	50	1	0		0				50	25	2	0	0						50	1	2015-03-26	1	1	3	1	2	12
1924-04-17	1	2				2009-01-26	84.8356	2	4	0	0	2	1	2	1	2009-03-27	2009-04-06	39	13	43.8	39	13	43.8	1	0				1	21	39	13	3	0	0							0
1938-06-11	0	0	75	168	26.5731	2004-12-15	66.5589	1	3	0	0	2	1	1	1	2005-01-31	2005-02-15	33	11	37.0244	39	13	43.7561	1	0		0				39	13	3	0	0					66.863	49	1	2005-04-05	1	1	2	0	0	16
1953-09-17	0	0	70	174	23.1206	2004-12-23	51.3014	3	3	0	0	2	1	2	1	2005-02-07	2005-03-02	45	18	47.7439	45	18	47.7439	1	0		0				45	18	2.5	0	0					51.6082	43	1	2005-04-14	1	1	2	1	2	4
1939-09-16	0	1				2005-01-18	65.3863	3	3	0	0	2	1	2	1	2005-02-23	2005-03-22	45	18	47.7439	45	18	47.7439	1	0		0				45	18	2.5	0	0			0		65.6356	28	1	2005-04-19	1	1	3	1
1938-08-05	0	1	88	173	29.4029	2005-01-27	66.526	3	3		0		1		1	14/03/2005	25/04/2005	46	23	46	56	28	56	1	2	GI	0				56	28	2	3	1	14/03/2005	25/04/2005	0		66.9123	53	1	2005-06-17	2	0	is
1938-01-19	0	1				2005-01-21	67.0521	1	3	0	0	2	1	1	1	2005-03-29	2005-04-22	45	18	47.7439	45	18	47.7439	1	2	GU	0				45	18	2.5	0	0					67.4082	39	1	2005-05-31	0	1	3	2	5	24
12/08/1942	0	0	63			2005-03-08	62.6137	2	2	0	0	1	1	2	1	30/03/2005	25/04/2005	45	18	47.7439	45	18	47.7439	1	1	GU+GI	0				45	18	2.5	0	0					62.8411	35	1	2005-05-30	2	1	2	0	0	16
1941-03-08	1	2	49	165	17.9982	2005-02-23	64.0082	2	3	1	0	3	1	2	1	2005-04-18	2005-05-13	37.5	15	39.7866	45	18	47.7439	1	1	GI	0				45	18	2.5	0	0					64.3288	38	1	2005-06-20	1	1	3	1	1	5
1949-06-23	0	0				2005-03-18	55.7726	2	2	0	0	1	1	2	1	2005-04-26	2005-05-23	45	18	47.7439	45	18	47.7439	1	0		1	GI			45	18	2.5	0	0					56.0685	42	1	2005-07-04	3	1	0	0	0	11
1954-09-09	1	0	73	164	27.1416	2005-03-18	50.5562	2	3	0	0	2	1	1	1	2005-04-26	2005-05-23	37.5	15	39.7866	45	18	47.7439	1	1	GU+GI	0				45	18	2.5	0	0					50.8603	45	1	2005-07-07	0	1	2	2	4	12
1954-08-19	0	0	71	178	22.4088	2005-04-19	50.7014	2	3	1	0	3	1	1	1	2005-05-17	2005-06-13	47.5	19	50.3963	47.5	19	50.3963	1	1	GI	1	GI			47.5	19	2.5	0	0					50.9507	36	1	2005-07-19	1	1	3	0
1942-07-11	0	1	65	172	21.9713	2004-05-25	61.9151	3	4	2	0	3	1	1	0																48.4	22	2.2	0	0					62.0904		1	2004-07-28		1	3	2	11	19
1953-05-19	1	0	60	161	23.1473	2005-06-10	52.0959	2	2	0	0	1	1	1	1	2005-07-11	2005-08-01	32.5	12	35.3074	40.5	16	43.1239	1	1		0				40.5	16	2.53125	0	0					52.3726	49	1	2005-09-19	1	1	2	0	0	2
1938-02-06	1	0				2005-06-21	67.4164	2	3	0	0	2	1	1	1	2005-07-18	2005-08-11	37.5	15	39.7866	45	18	47.7439	1	2	GI					45	18	2.5	0	0					67.6712	42	1	2005-09-22	1	1	2	0	0	9
1948-03-09	0	0	82	168	29.0533	2005-06-26	57.337	3	3	0	0	2	1	1	1	2005-08-22	2005-09-16	45	18	47.7439	45	18	47.7439	1	0		0				45	18	2.5	2	1	2005-08-22	2005-09-05			57.7041	52	1	2005-11-07		1	3	2	4	14
1944-05-17	1	0	52	166	18.8707	2005-08-01	61.2493	3			0	3	1	3	1	2005-08-24	2005-09-13	32.4	12	35.1659	40.5	15	43.9573	1	0		0				40.5	15	2.7	0	0					61.5233	57	1	2005-11-09	1	1	3	0
1944-11-22	0	0	65	173	21.7181	2005-08-20	60.7836	2	3	0	0	2	1	2	1	2005-09-05	2005-09-23	32.4	12	35.1659	40.5	15	43.9573	1	1	GI	0				40.5	15	2.7	0	0					61.0411	60	1	2005-11-22	1	1	3	0	0	0
1952-11-29	1	1	69	167	24.7409	2005-09-02	52.7945	1	3		0		1	1	1	2005-10-24	2005-11-28	30	12	31.8293	47.5	19	50.3963	1	0		4	GU			47.5	19	2.5	2	1	2005-10-24	2005-10-29	0		53.1534	44	1	2006-01-11	1	1	4	0	0	31
1949-01-16	0	0	68	169	23.8087	2005-10-03	56.7507	3	3	0	0	2	1	3	1	2005-11-07	2005-11-28	32.4	12	35.1659	40.5	15	43.9573	1	0		0				40.5	15	2.7	0	0							1
1959-03-14	1	0	135	163	50.8111	2005-10-27	46.6548	1	3	0	0	2	1		1	2005-12-01	2005-12-22	32.4	12	35.1659	40.5	15	43.9573	1	1	GI	4	GU			40.5	15	2.7	0	0					46.9534	53	1	2006-02-13	3	1	0	0	0	7
1953-04-20	1	1				2005-10-28	52.5589	3	3	0	0	2	1	1	1	2005-12-12	2006-01-04	45	18	47.7439	45	18	47.7439	1	1	GI	0				45	18	2.5	0	0					52.8548	40	1	2006-02-13	2	1	1	0	0	7
1957-04-14	0	1	65	170	22.4913	2005-11-22	48.6411	3	3		0		1	2	1	2005-12-15	2006-01-10	40	16	42.4	45	18	47.7	1	1	GI	0				45	18	2.5	0	0					48.8904	407	1	2006-02-21	1	1	3	1	2	9
1937-12-24	1	1				2005-12-06	67.9973	3	3		0		1	2	1	2006-01-06	2006-02-07	45	23	44.7614	45	23	44.7614	1	1	GI	0				45	23	1.95652	0	0							1	2006-08-23	1	1	4	1	2	8
1958-05-11	1	0	48	163	18.0662	2005-11-14	47.5452	1	3	1	0	3	1	2	0																48	24	2	0	0					47.5452		1	2005-11-14		1	3	1	2	18
1944-01-07	1	0				2009-05-28	65.4329	3	3	0	0	2	1	1	1	2009-10-29	2009-11-19	32.4	12	35.1659	40.5	15	43.9573	1	1	GI	0				40.5	15	2.7	0	0					66.1151	74	1	2010-02-01	1	1	2	1	1	3
1949-02-09	0	1				2005-12-16	56.8877	1	3	0	0	2	1	1	1	2006-01-16	2006-02-08	45	18	47.7439	45	18	47.7439	1	2	GI					45	18	2.5	0	0					57.0986	23	1	2006-03-03	0	1	3	0	0	8
1954-08-04	1	0	57	154	24.0344	2005-12-13	51.3945	2	2	0	0	1	1	1	1	2006-01-17	2006-02-06	32.4	12	35.1659	40.5	15	43.9573	1	0						40.5	15	2.7	0	0					51.6438	36	1	2006-03-14	3	1	0	0	0	2
1945-10-14	0	0	78	183	23.2912	2005-11-25	60.1562	3	3	0	0	2	1	2	1	2006-01-23	2006-02-15	45	18	47.7439	45	18	47.7439	1	2	cutaneous	0				45	18	2.5	0	0					60.5151	49	1	2006-04-05	2	1	1	0	2	5
1941-09-23	0	1	55	155	22.8928	2005-11-29	64.2274	3	4	0	0	2	1		1	2006-01-23	2006-02-24	42	21	42	50	25	50	1	2	cutaneous					50	25	2	3	1	2006-01-23	2006-02-07					1	2007-04-25	2	1	4	0
1936-07-10	0	0				2006-01-05	69.537	2	3	1	0	3	1	2	1	31/01/2006	22/02/2006	45	18	47.7439	45	18	47.7439	1	1	GU+GI					45	18	2.5	0	0					69.7589	33	1	2006-03-27	0	1	4	2
1945-07-23	1	0	50	157	20.2848	2011-11-30	66.4	3	3		0		1	2	1	2012-01-31	2012-03-05	44	22	44	50	25	50	1	0		0				50	25	2	1	1	2012-01-31	2012-03-05	0		66.8274	60	1	2012-05-04	1	1	3	2	13	14
1955-12-07	0	0				2006-01-12	50.1342	3	2	0	0	1	1	2	1	2006-02-06	2006-03-02	40	16	42.439	45	18	47.7439	1	2	GI	1	other			45	18	2.5	0	0					50.4137	53	1	2006-04-24	1	1	1	0	0	22
1974-05-03	0	0	82	184	24.2202	2006-01-16	31.7288	1	3	1	0	3	1	1	0																48	24	2	0	0					31.7288		1	2006-01-16		1	3	1	1	12
1937-07-27	0	0	97	176	31.3146	2006-01-25	68.5452	3	4	1	0	3	1	2	1	2006-03-06	2006-04-07	50	25	50	50	25	50	1	0		1	GI			50	25	2	3	1	2006-03-07	2006-03-21	4		68.8658	45	1	2006-05-22	3	1	0	0	0	29
1941-08-01	0	0	66			2006-01-06	64.4767	3	3	0	0	2	1	1	1	2006-03-09	2006-03-24	36	12	40.3902	36	12	40.3902	1	0		0				36	12	3	0	0					64.8329	53	1	2006-05-16	0	1	3	0	0	9
01/01/1947	0	0	81	177	25.8546	2006-01-20	59.0932	1	3	1	0	3	1	3	0																48	24	2	0	0					59.0932		1	2006-01-20		1	3	2	10	15
1954-01-09	1	0	69	170	23.8754	2006-01-24	52.0767	3	4	1	0	3	1	1	1	2006-03-13	2006-04-14	40	20	40	50	25	50	1	1	GI	0				50	25	2	3	1	2006-03-14	2006-05-04			52.4877	70	1	2006-06-23	1	1	4	1	2	29
1953-01-11	0	1	57	170	19.7232	2010-06-03	57.4301	1	3	1	0	3	1	3	0																45	25	1.8	0	0					57.4301		1	2010-06-03		1	4	2	10	16
1947-06-27	0	0	59	170	20.4152	2006-03-10	58.7425	3	3	0	0	2	1	2	1	2006-04-18	2006-05-04	32.4	12	35.1659	40.5	15	43.9573	1	1	GU	0				40.5	15	2.7	0	0							1		3	1	3	0	0	22
1937-04-07	0	0				2006-04-25	69.0959	2	3	0	0	2	1	1	1	2006-05-02	2006-06-02	50	25	50	50	25	50	1	0		0				50	25	2	3	1	2006-05-04	2006-05-31	3		69.2767	28	1	2006-06-30	2	1	2	1	2	15
1954-11-02	0	1	73	168	25.8645	2006-04-21	51.5014	2	3	0	0	2	1	2	1	2006-05-15	2006-06-16	44	22	44	50	25	50	1	0		0				50	25	2	4	1	2006-05-15	2006-06-12	1		51.8247	62	1	2006-08-17		1	3	0	0	11
1937-01-25	1	3	48	165	17.6309	2006-04-14	69.263	2	4		0		1		0																7.2	4	1.8	0	0					69.263		1	2006-04-14		0	0	0
1944-04-13	1	0	49	165	17.9982	2006-04-21	62.063	3	2	0	0	1	1	2	1	2006-06-26	2006-07-17	32.4	12	35.1659	40.5	15	43.9573	1	0		0				40.5	15	2.7	0	0					62.4274	46	1	2006-09-01		1		0	0	3
1956-08-23	0	0	96	173	32.0759	2006-05-15	49.7589	2	3	2	0	3	1		0																48	24	2	0	0					49.7589	38852	1	2006-05-15		1	3	2	4	13
1937-12-24	0	0	70	171	23.939	2006-04-26	68.3836	1	3	1	0	3	1	2	0																48	24	2	0	0					68.3836		1	2006-04-26		1	3	1	3	12
1959-09-23	1	0	53	153	22.6409	2006-06-13	46.7534	2	2	1	0	3	1	1	1	2006-06-28	2006-08-03	45	25	43.9024	45	25	43.9024	1	1	GI	1	GI			45	25	1.8	3	1	2006-07-03	2006-07-27	1		47.0192	46	1	2006-09-18	2	1	1	0	0	22
1941-03-04	1	0	100	160	39.0625	2006-04-07	65.137	2	1	1	0	3	1		1	2006-07-24	2006-08-14	32.4	12	35.1659	40.5	15	43.9573	1	3	GI					40.5	15	2.7	0	0					65.7041	78	1	2006-10-31	3	0	0	0	0	0
1941-03-03	1	0	54	165	19.8347	2006-06-16	65.3315	1	1	0	0	1	1	2	0																45	25	1.8	0	0					65.3315		1	2006-06-16		1	3	1	2	12
1947-09-03	0	0	75	179	23.4075	2006-04-06	58.6301	2	2	0	0	1	1	1	0																46	23	2	0	0					58.7671		1	2006-05-26		1	3	0	0	17
1947-06-20	0	0				2004-12-07	57.5068	3	3		0		1	2	1	20/12/2004	03/02/2005	35	14	37.1341	45	18	47.7439	1							45	18	2.5	2	1	10/01/2005	25/01/2005	0		57.8192	56	1	2005-03-31	0	1	3	0	0	17
1939-06-30	1	2	52	160	20.3125	2006-05-02	66.8849	1	3	2	0	3	1	2	0																45	25	1.8	0	0					66.926		1	2006-05-17		1	3	2	2	14
1947-09-11	0	0	83	180	25.6173	2006-07-18	58.8904	3	3		0		1	1	1	2006-08-21	2006-09-22	45	25	43.9024	45	25	43.9024	1	0		0				45	25	1.8	3	1	2006-08-21	2006-09-22	0		59.2	47	1	2006-11-08	1	1	3	1	3	11
1951-08-03	1	0	101	170	34.9481	2006-08-18	55.0795	2	3	0	0	2	1	1	1	2006-09-18	2006-10-20	44	22	44	50	25	50	1	2	GI	0				50	25	2	4	1	2006-09-18	2006-10-20	2		55.3781	46	1	2006-12-05	0	1	3	1	2	3
1979-08-02	0	0	66	180	20.3704	2006-09-01	27.1014	3	3	1	0	3	1	3	1	2006-09-28	2006-11-02	44	20	45.0732	50	25	50	1	2	GI	0				50	25	2	3	1	2006-09-29	2006-12-08	0	0	27.3863	42	1	2006-12-14	1	1	4	0	0	15
1951-10-26	1	0				2006-09-04	54.8959	1	3	1	0	3	1	2	1	2006-10-04	2006-10-30	45	18	47.7439	45	18	47.7439	1	0		2	GI			45	18	2.5	0	0					55.1644	42	1	2006-12-11	1	1	1	0	0	5
1947-11-18	0	0				2006-09-01	58.8274	2	3	1	0	3	1	1	1	2006-10-09	2006-11-13	45	25	43.9024	45	25	43.9024	1	0		0				45	25	1.8	1	1	2006-10-09	2006-11-13	0		59.1699	52	1	2007-01-04	1	1	3	0	0	10
1946-07-31	0	0				2006-09-19	60.1781	1	3	1	0	3	1	2	1	2006-11-06	2006-12-08	50	25	50	50	25	50	1	0		1	other			50	25	2	4	1	2006-11-20	2006-12-04	0		60.5014	38	1	2007-01-15	2	1	1	0	0	0
1950-12-31	0	0				2006-07-21	55.5918	2	1	0	0	1	1	2	0																48	24	2	3	0	2006-09-28	2007-03-15	0		55.6849		1	2006-08-24		1	3	1	2	15
1947-09-30	0	0	99			2006-09-06	58.9753	1			0		1	2	0																46	23	2	0	0					58.9753		1	2006-09-06			3	2	7	19
1951-10-26	0	1	86	170	29.7578	2006-10-12	55	3	3	0	0	2	1	2	1	2006-11-16	2006-12-11	45	18	47.7439	45	18	47.7439	1	0		1	GI			45	18	2.5	0	0					55.2685	38	1	2007-01-18	3	1	0	0	0	15
1969-01-17	1	1	54	154	22.7694	2006-10-02	37.7315	3	3	2	0	3	1	2	1	2006-11-22	2006-12-27	45	25	43.9024	45	25	43.9024	1	1	other	0				45	25	1.8	3	1	2006-11-22	2006-12-06	0		38.0712	38	1	2007-02-03	1	1	3	1	3	15
1951-09-18	0	0	65	167	23.3067	2006-10-06	55.0877	3	3	1	0	3	1	1	1	2006-12-04	2007-01-09	45	25	43.9024	45	25	43.9024	1	0		0				45	25	1.8	1	1	2006-12-04	2007-01-09	0		55.4795	48	1	2007-02-26	2	1	1	0	0	13
1941-10-13	1	0	74	165	27.1809	2006-11-21	65.1507	1	2	1	0	3	1	2	1	12/12/2006	08/01/2007	45	18	47.7439	45	18	47.7439	1	1	GI					45	18	2.5	0	0					65.4	43	1	2007-02-20	1	1	3	0	0	9
1950-07-14	1	0	60	164	22.3081	2006-11-22	56.3973	3	3	1	0	3	1	1	1	2007-01-03	2007-02-06	45	25	43.9024	45	25	43.9024	1	2	GU+GI	0				45	25	1.8	1	1	2007-01-03	2007-02-06	2		56.7178	41	1	2007-03-19	0	1	3	2	2	10
1939-12-20	1	0	53	159	20.9644	2006-12-12	67.0247	3	4	1	0	3	1	2	1	2007-01-15	2007-02-16	50	25	50	50	25	50	1	2	GU	0				50	25	2	3	1	2007-01-16	2007-02-20	0				0
1938-05-06	1	0	62	155	25.8065	2006-12-13	68.6521	1	3		0		1	2	1	2007-01-22	2007-02-16	44	22	44	44	22	44	1	3	GI	0				44	22	2	3	1	2007-01-22	2007-02-05	3		68.9562	46	1	2007-04-03	2	1	3	0	0	20
1937-08-20	1	1	49	163	18.4425	2006-11-13	69.2795	2	3	1	0	3	1	1	1	2007-01-29	2007-02-16	32.4	12	35.1659	40.5	15	43.9573	1	0		0				40.5	15	2.7	3	1	2007-01-31	2007-02-14	0		69.6849	53	1	2007-04-10	1	1	3	0	0	3
1941-11-23	0	1	42	160	16.4062	2006-12-26	65.1342	3	3		0		1	2	1	2007-02-05	2007-03-12	45	25	43.9024	45	25	43.9024	1	3	GI	0				45	25	1.8	3	1	2007-02-07	2007-03-12	1		65.5178	64	1	2007-05-15	3	1	0	0	0	7
1936-12-31	1	1				2005-12-08	68.9836	3	3	1	0	3	1	1	1	2006-01-09	2006-01-31	45	18	47.7439	45	18	47.7439	1	1	GI	0				45	18	2.5	0	0					69.2877	57	1	2006-03-29	0	1	3	2
1947-06-01	0	0	95	174	31.378	2006-12-20	59.5945	1	2	0	0	1	1	2	1	2007-02-12	2007-03-16	45	25	43.9024	45	25	43.9024	1							45	25	1.8	3	1	2007-02-12	2007-03-14	1		59.9452	42	1	2007-04-27	1	1	4	1	1	18
29/12/1950	1	0	64	160	25	2006-12-05	55.9726	2	3	0	0	2	1	1	1	19/02/2007	23/03/2007	46	23	46	50	25	50	1	2	GI					50	25	2	3	1	21/02/2007	23/03/2007	2		56.4301	59	1	2007-05-21	1	1	3	0	0	6
29/09/1940	1	0	69	167	24.7409	2006-12-11	66.2438	2	2	1	0	3	1	1	0																48	24	2	0	0					66.2438		1	2006-12-11		1	2	1	3	12
1939-12-28	0	0	78	173	26.0617	2007-02-12	67.1726	3	4	0	0	2	1	2	1	2007-03-12	2007-04-16	44	22	44	50	25	50	1	1	other	0				50	25	2	3	1	2007-03-12	2007-04-16	1		67.4685	45	1	2007-05-31	2	1	3	0	0	11
1960-07-14	0	0				2007-02-14	46.6192	1	2	0	0	1	1	1	0																46	23	2	0	0					46.6219		1	2007-02-15		1	1	1	2	12
1941-05-26	0	0	76	174	25.1024	2007-01-18	65.6932	1	2	0	0	1	1	2	0																48	24	2	0	0					65.7068		1	2007-01-23		1	2	1
1939-11-11	0	0	115	178	36.2959	2007-03-06	67.3616	2	3	1	0	3	1	1	1	2007-04-23	2007-05-31	45	25	43.9024	45	25	43.9024	1	1	GI	0				45	25	1.8	1	1	2007-04-23	2007-05-31	1		67.726	47	1	2007-07-17	2	1	1	0	0	11
16/07/1945	0	0	79	166	28.6689	2007-04-01	61.7507	2	3	1	0	3	1		1	2007-05-20	11/06/2007	32.4	11	36.1357	40.5	15	43.9573	1	1	GI	0				40.5	15	2.7	3	1	21/04/2007	17/06/2007	0			64	1	2007-08-14	3	1	0	0	0	5
1955-01-19	1	1	69	170	23.8754	2007-04-05	52.2438	3	3	1	0	3	1	2	1	2007-05-22	2007-06-25	46	23	46	50	25	50	1	1						50	25	2	3	1	2007-05-01	2007-07-01			52.6055	51	1	2007-08-15		1	is	0	0	17
1946-12-20	1	0	70	163	26.3465	2007-05-07	60.4192	2	3	2	0	3	1	2	1	2007-06-18	2007-07-23	46	23	46	50	25	50	1	2	GI	0				50	25	2	3	1	2007-06-18	2007-07-18	2		60.7534	45	1	2007-09-06	2	1	2	0	0	8
1954-01-20	1	1	74	161	28.5483	2007-05-16	53.3534	3	3	1	0	3	1	2	1	2007-06-18	2007-07-20	46	23	46	50	25	50	1	0		1	GI			50	25	2	1	1	2007-06-18	2007-07-20	0		53.6548	45	1	2007-09-03	2	1	3	0	0	15
1941-05-02	0	1	73	170	25.2595	2007-05-16	66.0822	2	3	0	0	2	1	2	1	2007-07-02	2007-08-03	46	23	46	50	25	50	1	1		0				50	25	2	1	1	2007-07-02	2007-08-03	0		66.4219	45	1	2007-09-17	1	1	2	0	0	12
1947-01-11	0	0	79	184	23.3341	2007-05-16	60.3836	3	3	0	0	2	1	1	1	2007-07-02	2007-08-01	46	23	46	46	23	46	1	0		1	GU			46	23	2	1	1	2007-07-02	2007-08-01	1		60.7233	47	1	2007-09-17	1	1	2	0
1944-10-30	0	0	94	175	30.6939	2007-05-25	62.6082	3	3	0	0	2	1	2	1	2007-07-02	2007-08-03	44	22	44	50	25	50	1	1	GU+GI	3	GI			50	25	2	4	1	2007-07-02	2007-08-03	1		62.9342	49	1	2007-09-21	3	1	0	0	0	6
1943-02-04	0	0	90	178	28.4055	2007-06-06	64.3781	2	3	0	0	2	1	2	1	2007-07-23	2007-08-27	45	25	43.9024	45	25	43.9024	1	0		0				45	25	1.8	1	1	2007-07-23	2007-08-27	0		64.7205	43	1	2007-10-09	3	1	0	0	0	4
1945-04-09	1	0	76	159	30.0621	2007-06-12	62.2164	3	3	0	0	2	1	2	1	2007-07-24	2007-08-24	46	23	46	46	23	46	1	1	GI	3	GI			46	23	2	1	1	2007-07-24	2007-08-24	1		62.5397	45	1	2007-10-08	2	1	2	0	0	3
1946-12-07	1	1				2007-07-03	60.611	1	3	0	0	2	1	1	1	2007-07-26	2007-09-04	45	25	43.9024	45	25	43.9024	1	0		0				45	25	1.8	3	1	2007-07-31	2007-09-11	1		60.8877	38	1	2007-10-12	1	1	2	0	0	5
1950-02-26	0	0				2007-06-18	57.3452	2	3	0	0	2	1	1	0																45	25	1.8	1	0	2007-07-27	2007-09-04	2		57.3452		1	2007-06-18		1	3	0	0	10
1944-06-24	1	0				2007-06-25	63.0438	3	3	0	0	2	1	2	1	2007-07-30	2007-08-20	37	15	39.1057	37	15	39.1057	1	0		0				37	15	2.46667	1	1	2007-07-30	2007-08-20	0		63.2932	35	1	2007-09-24	2	1	3	0	0	14
1952-04-14	0	0				2007-07-12	55.2795	2	3	0	0	2	1	2	1	2007-07-31	2007-09-21	50	25	50	50	25	50	1	1	GU	0				50	25	2	1	1	2007-08-13	2007-09-21	0		55.5973	45	1	2007-11-05	2	1	3	0	0	15
1945-01-09	1	0	63	159	24.9199	2007-07-11	62.5425	2	3	1	0	3	1	1	1	2007-09-04	2007-10-10	46	22	46.51	50	25	50	1	0		0				50	25	2	1	1	2007-09-10	2007-10-08	0		62.9288	50	1	2007-11-29	1	1	3	0	0	3
1966-10-08	0	0	84	175	27.4286	2007-06-18	40.7205	3	2	0	0	1	1	2	1	2007-09-10	2007-10-12	44	22	44	45	25	43.9024	1	1	GI	0				45	25	1.8	4	1	2007-09-10	2007-10-08	2		41.1644	46	1	2007-11-27	2	1	is	0	0	1
1948-11-15	1	0	70	165	25.7117	2007-02-16	58.2932	2	2	0	0	1	1	1	0																45	25	1.8	0	0							1	2007-04-05		1	3	2	4	7
1938-06-09	0	0	86	177	27.4506	2007-06-28	69.0986	3	1	0	0	1	1	1	0																46	23	2	0	0							1	2007-07-30		1	1	1	2	5
1948-04-12	0	0	83	180	25.6173	2007-10-29	59.5863	3	2	0	0	1	1	2	1	2007-12-06	2008-01-14	45	25	43.9024	45	25	43.9024	1							45	25	1.8	1	1	2007-12-06	2008-01-14	0		59.937	51	1	2008-03-05	1	1	2	1	2	5
21/01/1959	0	0	54	167	19.3625	2007-11-06	48.8247	3	3	1	0	3	1		1	2007-12-12	2008-01-04	32.4	12	35.1659	40.5	15	43.9573	1	0						40.5	15	2.7	1	1	12/12/2007	2008-01-04	0		49.2137	83	1	2008-03-27		1	0	0	0	2
1957-10-29	1	0	60	170	20.7612	2007-11-15	50.0795	1	3	0	0	2	1	2	1	2007-12-17	2008-01-22	46	23	46	50	25	50	1	0						50	25	2	1	1	17/12/007	2008-01-22	0		50.3836	43	1	2008-03-05	1	1	2	0	0	9
28/06/1947	1	0	75	172	25.3515	2007-11-22	60.4438	2	3	1	0	3	1	2	1	2007-12-14	2008-01-22	45	25	43.9024	45	25	43.9024	1	0		0				45	25	1.8	1	1	2007-12-17	22/01/2008	1		60.7151	38	1	2008-02-29	2	1	2	1	2	10
1939-05-14	1	0	69	162	26.2917	2007-10-26	68.4986	2	3	1	0	3	1	1	1	2007-12-24	2008-01-29	44	22	44	50	25	50	1	0		0				50	25	2	4	1	2007-12-24	2008-01-29	0		68.8822	45	1	2008-03-14	3	1	0	0	0	16
1944-06-19	1	0	49	168	17.3611	2007-12-03	63.4986	3	3	1	0	3	1	2	1	2008-01-07	2008-01-28	32.4	12	35.1659	40.5	15	43.9573	1	4	GI	0				40.5	15	2.7	1	1	2008-01-07	2008-01-28	2				0
23/04/1940	1	0	63	160	24.6094	2008-01-04	67.7452	3	4	1	0	3	1	1	1	2008-02-04	2008-02-29	45	18	47.7439	45	18	47.7439	1	2	GI	0				45	18	2.5	4	1	04/02/2008	29/02/2008	0		68.0247	46	1	2008-04-15	1	1	4	0	0	16
1943-04-01	0	0	84	170	29.0657	2007-12-19	64.7616	2	3	0	0	2	1	3	1	2008-02-12	2008-03-13	46	23	46	50	25	50	1	1	GI	0				50	25	2	1	1	2008-02-12	2008-03-17	1		65.1014	39	1	2008-04-21	3	1	0	0	0	8
1940-10-27	0	0	90	172	30.4218	2008-01-30	67.3041	3	3	1	0	3	1	2	1	2008-03-04	2008-04-08	45	25	43.9024	45	25	43.9024	1	0		0				45	25	1.8	1	1	04/03/2008	08/04/2008	0		67.5973	38	1	2008-05-16	1	1	3	0	0	3
1953-10-03	0	0	78	170	26.9896	2008-02-28	54.4411	3	3	0	0	2	1	2	1	2008-04-14	2008-05-21	45	25	43.9024	45	25	43.9024	1	0		0				45	25	1.8	1	1	2008-04-14	2008-05-21	0		54.8027	49	1	2008-07-09	1	1	2	0	0	9
1949-11-03	0	0	87	166	31.5721	2008-02-13	58.3178	2	3	0	0	2	1	1	1	2008-04-21	2008-05-26	46	23	46	50	25	50	1	0		0				50	25	2	1	1	2008-04-21	2008-05-26	0		58.7205	44	1	2008-07-09	3	1	0	0	0	12
1953-07-01	0	0	67	178	21.1463	2009-11-12	56.4055	3	4	1	0	3	1	1	1	2009-12-22	2010-01-28	45	25	43.9024	45	25	43.9024	1	2	cutaneous	0				45	25	1.8	3	1	2010-01-06	2010-02-01	1		56.7534	50	1	2010-03-19	1	1	3	0	0	13
1938-12-12	0	0	78	172	26.3656	2008-02-15	69.2247	3	3	1	0	3	1	2	1	2008-05-19	2008-06-20	46	23	46	50	25	50	1	0		0				50	25	2	1	1	2008-05-19	2008-06-20	0		69.6795	40	1	2008-07-30	1	1	3	0	0	8
1962-05-15	1	1	56	169	19.6072	2008-04-21	45.9671	3	3	1	0	3	1	2	1	2008-05-26	2008-06-27	45	25	43.9024	45	25	43.9024	1	1	GI	0				45	25	1.8	2	1	2008-05-25	2008-06-27	0		46.2986	54	1	2008-08-20	1	1	3	1	2	28
1947-12-15	1	0	62	165	22.7732	2008-05-09	60.4411	2	3	2	0	3	1	2	1	2008-06-09	2008-07-11	50	25	50	50	25	50	1	1	GI	2	GI			50	25	2	1	1	2008-06-09	2008-07-11	1		60.7753	59	1	2008-09-08	1	1	2	0	0	17
1959-01-13	0	0	72	167	25.8166	2008-05-05	49.3425	3	2	1	0	3	1	1	1	2008-06-09	2008-07-08	44	22	44	50	25	50	1	1	GI					50	25	2	4	1	10/06/2008	08/07/2008	1		49.6712	56	1	2008-09-02	1	1	2	0	0	6
1962-08-18	1	0	60	162	22.8624	2010-07-26	47.9699	2	3	1	0	3	1	1	1	2010-08-30	2010-10-05	50.4	28	49.1707	50.4	28	49.1707	1	2	cutaneous	0				50.4	28	1.8	1	1	30/08/2010	05/10/2010	0		48.2959	48	1	2010-11-22	2	1	4	0	0	12
1955-11-06	1	0	53	160	20.7031	2008-05-08	52.5397	2	3	1	0	3	1	2	1	2008-06-18	2008-07-03	32.4	12	35.1659	40.5	15	43.9573	1	1	GI	0				40.5	15	2.7	1	1	2008-06-17	2008-07-03	1		52.8274	49	1	2008-08-21	0	1	3	2	17	17
1971-03-01	0	0				2012-04-05	41.126	3	2	1	0	3	1		1	23/05/2012	2012-07-04	46	23	46	50	25	50	1	2	cutaneous					50	25	2	1	1	23/05/2012	04/07/2012	1				1	2012-09-06	0	1	3	2	10	37
1939-07-11	0	0	75	175	24.4898	2008-04-23	68.8329	2	3	1	0	3	1	1	1	2008-06-30	2008-08-01	44	22	44	48	24	48	1	2	GI	0				48	24	2	1	1	2008-06-30	2008-08-01	2		69.2356	47	1	2008-09-17	1	1	3	0	0	13
1941-07-29	0	0	82	176	26.4721	2009-06-02	67.8904	3	3	0	0	2	1	1	1	03/09/2009	2009-10-08	50	25	50	50	25	50	1	0						50	25	2	1	1	03/09/2009	08/10/2009	0			53	1	2009-11-30	2	1	3	0	0	15
1949-05-21	1	0	78	172	26.3656	2008-06-05	59.0822	3	3	0	0	2	1	1	1	2008-07-07	2008-08-11	44	22	44	50	25	50	1	1	GI	0				50	25	2	4	1	2008-07-07	2008-08-04	2		59.3699	38	1	2008-09-18	2	1	3	0	0	18
1963-01-20	1	0	45	162	17.1468	2008-06-04	45.4027	3	3	0	0	2	1	1	1	2008-07-07	2008-07-31	45	18	47.7439	45	18	47.7439	1	1	GI	0				45	18	2.5	1	1	2008-07-07	2008-07-31	1		45.7068	54	1	2008-09-23	2	1	3	1	1	13
1942-02-19	1	0				2008-05-28	66.3151	3	3	0	0	2	1	2	1	2008-08-04	2008-09-08	45	25	43.9024	45	25	43.9024	1	1	GI	0				45	25	1.8	1	1	2008-08-04	2008-09-08	0		66.7151	43	1	2008-10-21	1	1	3	0	0	16
1947-07-26	0	0	107	194	28.4302	2007-03-26	59.7068	1	3	0	0	2	1	1	0																46	23	2	0	0					59.7918		1	2007-04-26		1	3	1	2	16
1944-11-27	1	1	69	152	29.865	2008-08-01	63.7205	3	4	1	0	3	1	1	1	2008-09-18	2008-10-24	44	22	44	50	25	50	1	2	GI	0				50	25	2	1	1	2008-09-18	2008-10-24	0		64.0932	52	1	2008-12-15		1
1953-03-11	1	0	62	163	23.3355	2008-05-15	55.2164	2	3	1	0	3	1	2	1	2008-09-01	2008-09-19	32.4	12	35.1659	40.5	15	43.9573	1	1	GI	0				40.5	15	2.7	1	1	2008-09-01	2008-09-18	0		55.6959	48	1	2008-11-06	1	1	3	0	0	12
1944-03-24	1	0	43	153	18.369	2008-08-29	64.4767	2	3	1	0	3	1	1	1	2008-11-04	2008-12-05	46	23	46	46	23	46	1	1	GI	0				46	23	2	1	1	2008-11-04	2008-12-05	0		64.8603	42	1	2009-01-16	1	1	3	1	1	16
1957-09-22	0	0	82	173	27.3982	2008-09-09	51	3	3	1	0	3	1	1	1	2008-10-27	2008-12-01	45	25	43.9024	45	25	43.9024	1	1	GI	0				45	25	1.8	1	1	2008-10-27	2008-12-01	0		51.3644	50	1	2009-01-20	1	1	2	1	2	11
1961-03-26	0	0	80	170	27.6817	2008-10-02	47.5534	3	3	0	0	2	1	3	1	2008-10-31	2008-12-16	44	22	44	50	25	50	1	1	GI	0				50	25	2	1	1	2008-10-30	2008-12-16	1		47.8767	43	1	2009-01-28	2	1	1	0	0	8
27/09/1943	0	0	73	164	27.1416	2008-10-03	65.063	3	3	1	0	3	1	3	1	2008-11-28	2009-01-02	48	24	48	48	24	48	1	1	GU					48	24	2	1	1	28/11/2008	02/01/2009	0		65.4384	46	1	2009-02-17	1		3	0	0	15
1940-05-08	1	0	58	165	21.3039	2008-10-06	68.4603	2	3	0	0	2	1		1	2008-12-15	2009-01-20	44	22	44	50	25	50	1	0		0				50	25	2	1	1	2008-12-15	2009-01-20	0		68.8822	48	1	2009-03-09	2	1	is	0	0	12
1958-03-26	0	0	80	180	24.6914	2008-10-29	50.6301	2	3	0	0	2	1	1	1	2008-12-22	2009-01-27	45	25	43.9024	45	25	43.9024	1	1	GU	0				45	25	1.8	1	1	2008-12-22	2009-01-27	0		51.0192	52	1	2009-03-20	3	1	0	0	0	8
1941-07-05	0	0	83	172	28.0557	2010-01-22	68.5973	2	3	1	0	3	1	1	1	2010-03-15	2010-04-21	45	25	43.9024	45	25	43.9024	1	2	GI	0				45	25	1.8	1	1	15/03/2010	2010-04-21	0		68.9342	34	1	2010-05-25			3	1	2	12
1943-03-26	1	0	80	156	32.8731	2008-11-13	65.6822	3	2	0	0	1	1	2	1	2009-01-08	2009-02-12	44	22	44	50	25	50	1	1	GI	1	GI			50	25	2	1	1	2009-01-08	2009-02-12	0	0	66.0384	39	1	2009-03-23	3	1	0	0	0	8
1961-03-31	0	0	70	167	25.0995	2008-12-22	47.7616	3	4	1	0	3	1	1	1	2009-01-29	04/03/2009	44	22	44	50	25	50	1	1	GI	0				50	25	2	3	1	02/02/2009	02/03/2009	1		48.0493	33	1	2009-04-06	3	1	0	0	0	22
1958-03-08	1	0	50	150	22.2222	2008-11-14	50.7233	2	3	1	0	3	1	1	1	2009-02-19	2009-03-11	32.4	12	35.1659	40.5	15	43.9573	1	1	GI	0				40.5	15	2.7	1	1	2009-02-19	2009-03-11	1		51.1945	55	1	2009-05-05	1		3	0	0	7
1965-12-10	0	0	86	180	26.5432	2009-01-20	43.1425	3	3	1	0	3	1		1	2009-03-03	2009-04-06	45	25	43.9024	45	25	43.9024	1	1	GU+GI	0				45	25	1.8	1	1	2009-03-03	2009-04-06	1		43.4877	50	1	2009-05-26	1	1	2	0	0	28
1940-05-06	0	1	75	176	24.2123	2009-01-15	68.7425	3	3	1	0	3	1	2	1	2009-03-02	2009-04-03	45	25	43.9024	45	25	43.9024	1	0		0				45	25	1.8	1	1	2009-03-02	2009-04-03	0		69.0986	52	1	2009-05-25	1	1	3	2	9	9
06/03/1944	1	0	58	161	22.3757	2008-12-23	64.8438	2	3	1	0	3	1	2	1	2009-02-25	2009-03-30	46	23	46	46	23	46	1	0		0				46	23	2	1	1	25/02/2009	30/03/2009	1		65.2329	45	1	2009-05-14	1	1	3	0	0	12
1946-04-02	0	0	64	156	26.2985	2008-10-22	62.6	1	2	0	0	1	1	1	0																48	24	2	0	0					62.7397		1	2008-12-12		1	1	1	2	6
1951-12-22	1	0	48	150	21.3333	2008-12-11	57.011	2	3	1	0	3	1	1	1	2009-03-09	2009-03-27	32.4	12	35.1659	40.5	15	43.9573	1	1	GI	0				40.5	15	2.7	3	1	2009-01-09	2009-04-27			57.4466	53	1	2009-05-19	1	1	4	1	2	22
24/02/1940	0	0	73	169	25.5593	2009-01-20	68.9534	3	2	1	0	3	1	2	1	2009-03-23	2009-04-24	44	22	44	50	25	50	1	3	cutaneous	0				50	25	2	1	1	23/03/2009	24/04/2009	0		69.3425	48	1	2009-06-11	3	1	0	0	0	5
1946-10-30	0	1		171		2009-02-11	62.3288	3	3	1	0	3	1	2	1	2009-04-03	2009-05-12	44	22	44	50	25	50	1							50	25	2	0	0						42	1	2009-06-23	0	1	3	2	10	19
1950-03-06	1	0	56	156	23.0112	2011-03-25	61.0932	2	3	1	0	3	1	1	1	2011-05-19	2011-06-24	45	25	43.9024	45	25	43.9024	1	2	GI	1	GI			45	25	1.8	1	1	19/05/2011	24/06/2011	0		61.411	25	1	2011-07-19	1	1	2	0	0	7
1953-07-15	0	0				2009-01-20	55.5562	2	3	1	0	3	1	2	1	2009-04-17	2009-05-25	45	25	43.9024	45	25	43.9024	1	0		1	GU+GI			45	25	1.8	3	1	24/03/2009	25/05/2009			56.0164	43	1	2009-07-07			3	0
29/01/1964	0	0	91	181	27.7769	2009-04-07	45.2192	2	3	1	0	3	1	3	1	2009-05-04	2009-06-08	44	22	44	50	25	50	1	0		0				50	25	2	1	1	04/05/2009	08/06/2009	0		45.4932	38	1	2009-07-16	1	1	2	0	0	4
1953-12-10	1	0	54	170	18.6851	2009-03-31	55.3425	2	3	1	0	3	1	2	1	2009-05-04	2009-06-08	44	22	44	50	25	50	1	0		0				50	25	2	1	1	2009-05-04	2009-06-08	1		55.6466	42	1	2009-07-20	1	1	1	0	0	8
18/05/1942	0	0	63	183	18.8121	2009-03-10	66.8575	3	3	1	0	3	1	1	1	2009-06-02	2009-07-06	45	25	43.9024	45	25	43.9024	1	0		0				45	25	1.8	1	1	02/06/2009	06/07/2009	0		67.3342	56	1	2009-08-31	2	1	3	0	0	7
1949-06-27	0	1	72	165	26.4463	2009-04-23	59.863	3	3	1	0	3	1	2	1	2009-06-02	2009-07-02	46	23	46	46	23	46	1	2	GU+GI	0				46	23	2	1	1	2009-06-02	2009-07-02	1	0	60.2	53	1	2009-08-24	1	1	2	0	0	6
1950-07-30	0	1	110	173	36.7537	2009-01-08	58.4849		3	2	0	3	1	1	0																48	24	2	0	0					58.526		1	2009-01-23		1	3	2	5	15
30/10/1954	0	1	63	159	24.9199	2009-09-04	54.8849	3	4	1	0	3	1	3	1	2009-06-08	2009-07-10	44	22	44	50	25	50	1	0		0				50	25	2	1	1	08/06/2009	10/07/2009	0		54.8849	56	1	2009-09-04	1	1	4	2	6	17
1967-09-20	1	0	53	152	22.9398	2009-06-02	41.7288	3	3	1	0	3	1	1	1	2009-07-15	2009-08-21	50.4	28	49.1707	50.4	28	49.1707	1	0		1	GI			50.4	28	1.8	1	1	15/07/2009	21/08/2009	2		42.0904	52	1	2009-10-12	1	1	1	0	0	12
1963-12-13	0	0	72	173	24.0569	2009-07-07	45.5973	2	3	0	0	2	1		1	2009-08-10	2009-09-11	45	25	43.9024	45	25	43.9024	1	1	GI	0				45	25	1.8	1	1	2009-08-10	2009-09-11	0		45.9014	45	1	2009-10-26	2	1	2	0	0	5
1959-04-24	1	0	70	159	27.6888	2008-12-31	49.7233	2	1	1	0	3	1	1	0																50	25	2	0	0					50.1507		1	2009-06-05		1	1	1	1	11
20/09/1941	0	0	80	168	28.3447	2009-06-07	67.7589	3	3	1	0	3	1	1	1	2009-09-02	2009-10-06	45	25	43.9024	45	25	42.8441	1	1	GI	0				45	25	1.8	1	1	02/09/2009	06/10/2009	0		68.2219	48	1	2009-11-23	2	1	2	1	1	9
1939-11-05	0	0	85	165	31.2213	2004-12-30	65.1973	3	3	1	0	3	1	1	1	2005-02-18	2005-03-25	50	25	50	50	25	50	1	0		0				50	25	2	4	1	2005-02-21	2005-03-21	0				0
1970-06-16	1	0	52	160	20.3125	2009-07-06	39.0822	3	3	0	0	2	0	3	1	2009-09-07	2009-10-14	46	23	46	56	28	56	1, 2	1	GI	0				56	28	2	4	1	2009-08-17	2009-12-14	2		39.874	189	1	2010-04-21	1	1	0	1	1	26
1953-10-17	0	0	78	170	26.9896	2009-09-04	55.9205	3	2	0	0	1	1		1	2009-10-12	2009-11-16	44	22	44	50	25	50	1	2	GI	0				50	25	2	1	1	2009-10-12	2009-11-16	0		56.2548	49	1	2010-01-04	3	1	0	0	0	7
1974-04-15	1	2	65	170	22.4913	2009-09-11	35.4329	3	4	0	0	2	0	3	1	2009-12-21	2010-01-26	44	22	44	50	25	50	1	3	cutaneous	0				50	25	2	3	1	2009-12-21	2010-01-20					0
1950-02-03	0	0	59	165	21.6713	2009-09-22	59.674	2	3	1	0	3	1	1	1	2009-10-13	2009-11-17	45	25	43.9024	45	25	43.9024	1	1	GI	1	GU+GI			45	25	1.8	1	1	13/10/2009	17/11/2009	2		59.9589	48	1	2010-01-04	2	1	2	1	1	6
1953-12-13	1	0				2009-07-29	55.663	3	3	1	0	3	1	1	1	2009-10-16	2009-11-23	44	22	44	50	25	50	1	1	GI	0				50	25	2	1	1	16/10/2009	23/11/2009	1		56.1836	73	1	2010-02-04	0	1	2	2	4	6
1968-09-01	0	0	76	170	26.2976	2009-10-09	41.1315	2	3	0	0	2	1	1	1	2009-11-24	2009-12-29	45	25	43.9024	45	25	43.9024	1	3	cutaneous	0				45	25	1.8	1	1	2009-11-24	2009-12-29	0		41.474	44	1	2010-02-11	2	1	is	0	0	9
1955-09-05	0	1	68	175	22.2041	2009-10-20	54.1616	2	3	1	0	3	1		1	2009-11-24	2009-12-30	45	25	43.9024	45	25	43.9024	1	0		0				45	25	1.8	0	0					54.4685	41	1	2010-02-09	1	1	3	0	0	21
1949-08-12	0	1	82	170	28.3737	2009-11-01	60.263	3			0	2	1	3	1	2009-11-27	2010-01-04	44	22	44	50	25	50	1	0						50	25	2	1	1	2009-11-27	2010-01-04	0				0
1941-08-28	1	0	50	157	20.2848	2009-09-10	68.0822	3	3	1	0	3	1	1	1	2009-12-02	2010-01-07	44	22	44	50	25	50	1	0		0				50	25	2	1	1	2009-12-02	2010-01-07			68.5397	48	1	2010-02-24	1	1	3	0	0	7
24/09/1964	1	0	63	160	24.6094	2009-11-30	45.2137	2	4	1	0	3	1	2	1	2010-01-04	2010-02-08	44	22	44	50	25	50	2	2	GI	0				50	25	2	3	1	04/01/2010	08/02/2010	1		45.5452	51	1	2010-03-31	2	1	3	0	0	18
1950-12-21	0	0	69	175	22.5306	2006-03-21	55.2849	2	4	0	0	2	1	3	1	2006-04-10	2006-05-10	40	20	40	50	25	50	1	1	GI	0				50	25	2	3	1	2006-04-11	2006-06-13	1		55.5753	56	1	2006-07-05	3	1	0	0	0	16
1950-11-12	1	0	79	160	30.8594	2011-10-19	60.9753	3	3	1	0	3	1	1	1	2011-11-30	2012-01-06	50.4	28	49.1707	50.4	28	49.1707	1	2	GI	0				50.4	28	1.8	1	1	30/11/2011	06/01/2011	0		61.3233	48	1	2012-02-23	1	1	3	1	2	8
1953-02-12	0	0	113	187	32.3143	2009-12-14	56.874	2	3	1	0	3	1	1	1	2010-01-26	2010-03-01	44	22	44	50	25	50	1	1	GU					50	25	2	1	1	26/01/2010	01/03/2010	0		57.2	42	1	2010-04-12	3	1	0	1	2	9
25/10/1973	0	1	60	174	19.8177	2010-01-12	36.2411	3	3	1	0	3	1	2	1	2010-02-11	2010-03-08	45	18	47.7439	45	18	47.7439	1	1	GI	0				45	18	2.5	3	1	11/02/2010	10/03/2010	1		36.5534	59	1	2010-05-06	1	1	3	0	0	22
17/07/1947	1	0	62	155	25.8065	2009-12-07	62.4356	3	3	0	0	2	1	2	1	2010-02-22	2010-03-24	45	25	43.9024	45	25	43.9024	1	0		1	GI			45	25	1.8	1	1	22/02/2010	24/03/2010	2		62.9041	64	1	2010-05-27	3	1	0	0	0	5
1950-11-05	0	0	82	170	28.3737	2009-12-08	59.1315	2	3	1	0	3	1	2	1	2010-02-16	2010-03-23	45	25	43.9024	45	25	43.9024	1	1	GI	0				45	25	1.8	1	1	2010-02-16	2010-03-22	0		59.5342	42	1	2010-05-04	0	1	2	2	9	12
1947-11-27	0	0	96	185	28.0497	2009-12-21	62.1096	3	2	1	0	3	1	2	1	11/02/2010	10/03/2010	45	18	47.7439	45	18	47.7439	1	1	GI					45	18	2.5	1	1	2010-02-11	10/03/2010	0		62.4575	48	1	2010-04-27	1	1	2	0	0	14
1940-05-06	1	0	55	157	22.3133	2010-01-20	69.7562	2	3	1	0	3	1	2	1	22/02/2010	26/03/2010	44	22	44	50	25	50	1	1	GI	2	GI			50	25	2	1	1	22/02/2010	26/03/2010	1		70.1014	61	1	2010-05-26	1	1	2	1	2	13
16/11/1955	1	0	58	164	21.5645	2009-10-14	53.9479	3	2	1	0	3	1	1	0																46	23	2	0	0					53.9918		1	2009-10-30		1	2	1	2	15
28/04/1942	1	0	65	152	28.1337	2010-02-01	67.811	2	3	0	0	2	1	2	1	23/02/2010	25/03/2010	46	23	46	46	23	46	1	0		0				46	23	2	1	1	2010-02-23	2010-03-25	0		68.0411	32	1	2010-04-26	2	1	2	0	0	12
26/04/1956	0	0	64	170	22.1453	2010-01-27	53.7918	1	3	1	0	3	1	1	1	15/03/2010	16/04/2010	44	22	44	50	25	50	1	1	GI	0				50	25	2	1	1	15/03/2010	16/04/2010	0		54.137	47	1	2010-06-02	2	1	2	0	0	10
1937-12-15	0	0				2005-11-10	67.9507	2			0		1	2	1	2006-02-01	2006-03-03	46	23	46	46	23	46	1	0		0				46	23	2	2	1	2006-02-02	2006-03-16	0				0
1940-10-20	0	0	90	177	28.7274	2010-02-08	69.3507	2	3	1	0	3	1	2	1	2010-03-26	2010-04-30	44	22	44	50	25	50	1	1	GI	0				50	25	2	1	1	2010-03-26	2010-04-30	0		69.7151	52	1	2010-06-21	1	1	3	0	0	21
18/02/1941	0	0	100	183	29.8606	2010-03-24	69.1397	2	3	1	0	3	1	1	1	04/05/2010	2010-06-09	45	25	43.9024	45	25	43.9024	1	1	GI	0				45	25	1.8	1	1	04/05/2010	09/06/2010	0		69.4849	49	1	2010-07-28	1	1	3	0	0	21
1940-05-09	1	0	68	160	26.5625	2009-12-17	69.6548	3	2	0	0	1	1	1	0																45	25	1.8	0	0					69.8685		1	2010-03-05		1	3	2	6	12
1978-10-19	0	0	78	175	25.4694	2010-04-13	31.5041	3	3	1	0	3	1	2	1	2010-05-27	2010-07-05	50.4	28	49.1707	50.4	28	49.2	1	0		0				50.4	28	1.8	1	1	2010-05-27	2010-07-05	0		31.8548	45	1	2010-08-19	1	1	3	1	2	6
20/06/1954	0	0	107	175	34.9388	2010-03-24	55.7973	2	3	1	0	3	1	1	1	02/06/2010	02/07/2010	46	23	46	46	23	46	1	0		0				46	23	2	1	1	02/06/2010	02/07/2010	0		56.2219	55	1	2010-08-26	1	1	3	1	1	16
1973-04-12	0	0	72	182	21.7365	2010-05-04	37.0849	1	3	1	0	3	1	1	1	2010-06-07	2010-07-09	44	22	44	50	25	50	1	1	GI	1	GI			50	25	2	1	1	2010-06-07	2010-07-09	1		37.3781	41	1	2010-08-19	0	1	3	0	0	9
14/08/1942	0	0	65	170	22.4913	2010-04-21	67.7315	2	3	1	0	3	1	2	1	18/06/2010	21/07/2010	46	23	46	46	23	46	1	1	GI	0				46	23	2	1	1	18/06/2010	21/07/2010	0				1	2010-09-17		1	3	1	2	18
19/11/1975	0	0	62	170	21.4533	2010-04-26	34.4575	2	3	0	0	2	1	1	1	27/07/2010	02/09/2010	50.4	28	49.1707	50.4	28	49.1707	1	1	GI	0				50.4	28	1.8	3	1	2010-07-07	2010-09-02	0				1	2010-10-22	1	1	1	0	0	37
23/09/1946	0	1	71	174	23.4509	2010-07-22	63.8712	2	3	1	0	3	1	1	1	05/08/2010	08/09/2010	44	22	44	50	25	50	1	0		0				50	25	2	1	1	02/08/2010	05/09/2010	0		64.137	49	1	2010-10-27	1	1	3	0	0	7
1940-11-09	0	0	56	155	23.3091	2010-06-11	69.6329	2	3	1	0	3	1	2	1	11/08/2010	17/09/2010	50.4	28	49.1707	50.4	28	49.1707	1	2	GI	1	GI			50.4	28	1.8	1	1	11/08/2010	17/09/2010	0	0		47	1	2010-11-03	1	1	2	0	0	2
06/04/1949	0	0	88	176	28.4091	2010-05-19	61.1589	3	3	1	0	3	1	1	1	16/08/2010	08/09/2010	45	18	47.7439	45	18	47.7439	1	3	cutaneous	2	GI			45	18	2.5	1	1	16/08/2010	08/09/2010	0		61.5836	43	1	2010-10-21			3	0	0	8
1953-08-16	1	1	68	160	26.5625	2010-06-07	56.8466	2			0		1	1	0																45	25	1.8	0	0					56.8466		1	2010-06-07		1	3	0	0	2
20/09/1957	1	0	76	149	34.2327	2010-07-26	52.8822	3	3	0	0	2	1	2	1	08/09/2010	15/10/2010	50.4	28	49.1707	50.4	28	49.1707	1	0		0				50.4	28	1.8	1	1	08/09/2010	15/10/2010	0		53.2301	46	1	2010-11-30	2	1	3	0	0	13
26/12/1942	1	0	57	154	24.0344	2010-07-27	67.6301	2	3	0	0	2	1	2	1	17/09/2010	19/10/2010	46	23	46	46	23	46	1	0		0				46	23	2	1	1	17/09/2010	19/10/2010	0		68.0027	52	1	2010-12-10	2	1	2	0	0	11
21/08/1951	0	0	72	169	25.2092	2010-08-31	59.0685	3	3	1	0	3	1	1	1	04/10/2010	12/11/2010	50.4	28	49.1707	50.4	28	49.2	1	1	GU	0				50.4	28	1.8	1	1	04/10/2010	12/11/2010	0		59.411	52	1	2011-01-03	1	1	3	1	2	18
1958-05-24	1	1	54	158	21.6311	2010-08-17	52.2685	2	4	1	0	3	1	2	0																50.4	28	1.8	0	0					52.2685		1	2010-08-17		1	4	1	3	8
03/09/1950	0	0	86	172	29.0698	2010-09-08	60.0548	3	3	0	0	2	1	2	1	22/10/2010	02/12/2010	50.4	28	49.1707	50.4	28	49.1707	1	2	GI	0				50.4	28	1.8	1	1	22/10/2010	02/12/2010	2		60.4055	43	1	2011-01-14	1	1	1	0	0	12
13/07/1955	0	0	71	172	23.9995	2010-09-20	55.2274	3	3	0	0	2	1	2	1	21/10/2010	01/12/2010	50.4	28	49.1707	50.4	28	49.1707	1	2	GI	0				50.4	28	1.8	1	1	21/10/2010	27/11/2010	2		55.5644	51	1	2011-01-21	1	1	2	0	0	17
1943-09-24	0	1	83	160	32.4219	2004-03-17	60.5205	1	3	1	0	3	1	1	1	08/04/2004	05/05/2004	47.5	19	50.3963	47.5	19	50.3963	1	1	GI	0				47.5	19	2.5	0	0					60.7726	43	1	2004-06-17	1	1	3	0	0	6
08/12/1956	0	0	81	172	27.3797	2010-10-05	53.8603	1	3	1	0	3	1	1	1	20/11/2010	10/12/2010	50.4	28	49.1707	50.4	28	49.1707	1	0		2	GI			50.4	28	1.8	1	1	20/11/2010	10/12/2010	0		54.1671	46	1	2011-01-25	2	1	2	0	0	12
09/01/1951	1	0	63	158	25.2363	2010-10-06	59.7808	2	2	1	0	3	1	3	1	18/11/2010	27/12/2010	50.4	28	49.1707	50.4	28	49.2	1	1	GU+GI	0				50.4	28	1.8	1	1	2010-11-18	27/12/2010	0		60.1041	36	1	2011-02-01	1	1	2	0	0	10
1946-04-27	1	0	67	168	23.7387	2010-09-27	64.463	2	3	0	0	2	1	1	1	2010-11-22	2010-12-24	44	22	44	50	25	50	1	0		0				50	25	2	1	1	2010-11-22	2010-12-24	2		64.8082	38	1	2011-01-31	3	1	0	0	0	6
1944-09-09	1	1	56	160	21.875	2010-11-10	66.2137	2	2	1	0	3	1		1	16/12/2010	28/01/2011	45	18	47.7439	45	18	47.7	1	0		0				45	18	2.5	1	1	16/12/2010	03/01/2011	4		66.5397	40	1	2011-03-09	2	1	is	0	0	3
1942-12-17	0	0	80	175	26.1224	2010-11-08	67.9397	2	3	1	0	3	1	1	1	21/12/2010	24/01/2011	45	25	43.9024	45	25	43.9024	1	1	GI	0				45	25	1.8	1	1	21/12/2010	24/01/2011	1	0	68.2932	52	1	2011-03-17	1	1	3	0	0	18
24/04/1943	0	0				2010-03-14	66.9342	2	3	0	0	2	1	2	1	20/12/2010	21/01/2011	44	22	44	50	25	50	1	0		3	GU			50	25	2	1	1	20/12/2010	21/01/2011	0				1	2011-03-14	1		2	0	0	8
02/06/1947	1	0	76	168	26.9274	2010-12-13	63.5753	3	3	1	0	3	1	2	1	2010-12-20	2011-01-21	44	22	44	50	25	50	1	1	GI	0				50	25	2	1	1	2010-12-20	2011-01-21	0		63.8137	48	1	2011-03-10	0	1	3	2	4	24
12/03/1945	1	0	47	155	19.563	2010-11-29	65.7616	3	2	0	0	1	1		1	22/12/2010	14/01/2011	45	18	47.7439	45	18	47.7439	1	1	GI	0				45	18	2.5	1	1	12/12/2010	14/01/2011	0				1	2011-02-15	1	1	2	1	2	25
1943-02-28	0	0	86	169	30.111	2010-12-10	67.8274	2	3	1	0	3	1	3	1	13/01/2011	16/02/2011	44	22	44	50	25	50	1	1	GU	0				50	25	2	1	1	13/01/2011	16/02/2011	0		68.1479	49	1	2011-04-06	1	1	3	1	2	7
26/11/1948	1	0	58	170	20.0692	2010-12-16	62.0959	2	3	1	0	3	1	2	1	27/01/2011	28/02/2011	46	23	46	46	23	46	1	0						46	23	2	1	1	27/01/2011	28/02/2011	0		62.3945	35	1	2011-04-04	1	1	3	0	0	13
1948-04-21	0	0	87	170	30.1038	2011-03-18	62.9479	1	3		0		1	1	1	03/05/2011	07/06/2011	45	25	43.9024	45	25	43.9024	1	1	GI	0				45	25	1.8	1	1	03/05/2011	07/06/2011	1		63.2849	42	1	2011-07-19	3	1	0	0	0	6
21/09/1969	1	0	51	166	18.5078	2011-01-11	41.3342	3	3	1	0	3	1	2	1	07/02/2011	11/03/2011	44	22	44	50	25	50	1	1	cutaneous	0				50	25	2	1	1	07/02/2011	11/03/2011	2		41.6082	41	1	2011-04-21	1	1	3	0	0	5
1962-05-03	0	0	62	170	21.4533	2011-01-31	48.7808	1	3	1	0	3	1	1	1	21/03/2011	22/04/2011	45	25	43.9024	45	25	43.9024	1	2	GI	1	GI			45	25	1.8	1	1	21/03/2011	22/04/2011	0	0	49.1534	55	1	2011-06-16	3	1	0	0	0	9
1965-10-17	0	0	100	177	31.9193	2011-02-28	45.3973	3	3	1	0	3	1	2	1	25/03/2011	29/04/2011	44	22	44	50	25	50	1	2	GI	0				50	25	2	1	1	25/03/2011	29/04/2011	0		45.7452	67	1	2011-07-05	2	1	is	0	0	4
1959-01-16	1	0	41	149	18.4676	2011-02-28	52.1534	3	3	0	0	2	1	1	1	31/03/2011	05/05/2011	45	25	43.9024	45	25	43.9024	1	1	GU+GI	1	GI			45	25	1.8	1	1	31/03/2011	05/05/2011	0	1	52.463	47	1	2011-06-21	1	1	1	1	1	11
13/09/1953	0	0	83	163	31.2394	2011-03-01	57.5014	1	3	1	0	3	1	1	1	13/04/2011	18/05/2011	44	22	44	50	25	50	1	1	GU	0				50	25	2	1	1	13/04/2011	11/05/2011	0		57.8438	47	1	2011-07-04	1	1	3	0	0	10
1951-03-16	0	1				2009-10-02	58.589	3	3		0		1	2	0																50.4	28	1.8	0	0					58.589		1	2009-10-02			3	0	0	0
1961-06-28	0	0	90	177	28.7274	2011-03-21	49.7616	3	3	0	0	2	1	2	1	09/05/2011	01/06/2011	45	18	47.7439	45	18	47.7439	1	1	GI	2	GI			45	18	2.5	1	1	09/05/2011	01/06/2011	0		50.0521	34	1	2011-07-05	1	1	3	1	1	16
17/10/1961	0	0	82	185	23.9591	2011-04-19	49.537	3	3	1	0	3	1	1	1	30/05/2011	24/06/2011	45	18	47.7439	45	18	47.7439	1	1	GI	2	GI			45	18	2.5	1	1	30/05/2011	24/06/2011	2		49.8247	39	1	2011-08-02	1	1	2	1	3	18
19/06/1954	1	0	57	165	20.9366	2011-05-18	56.9507	1	3	1	0	3	1	1	1	28/06/2011	02/08/2011	45	25	43.9024	45	25	43.9024	1	0		0				45	25	1.8	1	1	28/06/2011	02/08/2011	0		57.2521	34	1	2011-09-05	1	1	2	0	0	12
29/05/1976	0	0	77	182	23.246	2010-12-15	34.5699	1	3	1	0	3	0		0																50.4	28	1.8	0	0					34.6466		1	2011-01-12		1	4	0	0	19
1946-08-26	1	0	65	160	25.3906	2011-04-20	64.6932	1	3	1	0	3	1		1	2011-07-06	2011-08-16	50.4	28	49.1707	50.4	28	49.1707	1	1	GI	0				50.4	28	1.8	0	0							0
1947-12-26	1	0	66	168	23.3844	2011-04-28	63.3808	3	4	1	0	3	1	2	1	04/07/2011	08/08/2011	46	23	46	50	25	50	1	1	GI	0				50	25	2	1	1	04/07/2011	08/08/2011	0	1	63.7808	44	1	2011-09-21	1	1	4	2	4	13
11/12/1942	0	0	74	179	23.0954	2011-05-19	68.4822	3	3	0	0	2	1	2	1	20/07/2011	24/08/2011	44	22	44	50	25	50	1	0						50	25	2	1	1	20/07/2011	24/08/2011	0		68.9014	56	1	2011-10-19	1	1	2	0	0	32
1969-07-24	0	0	72	170	24.9135	2011-06-16	41.9233	2	3	1	0	3	1	2	1	08/08/2011	15/09/2011	50.4	28	49.1707	50.4	28	49.1707	1	2	GI	0				50.4	28	1.8	1	1	08/08/2011	15/09/2011	0	2	42.3178	53	1	2011-11-07		1	3	1	1	16
1942-01-11	0	0	66	167	23.6652	2011-06-14	69.4685	3	4	1	0	3	1	2	1	2011-08-16	2011-09-22	50.4	28	49.1707	50.4	28	49.1707	1	1	GU+GI					50.4	28	1.8	1	1	2011-08-16	2011-09-20	3		69.8959	56	1	2011-11-17	1	1	4	0	0	3
23/01/1962	1	0				2011-07-22	49.526	3	3	0	0	2	1		1	18/08/2011	21/09/2011	44	22	44	50	25	50	1	0		0				50	25	2	1	1	18/08/2011	21/09/2011	0			47	1	2011-11-07	2	1	3	0	0	12
1964-02-07	1	0	86	184	25.4017	2011-08-30	47.5918	2	3	1	0	3	1	1	1	2011-10-13	2011-11-17	44	22	44	50	25	50	1	0		0				50	25	2	1	1	2011-10-13	2011-11-17	0		47.9452	50	1	2012-01-06	1	1	3	0	0	9
23/05/1957	0	0	77	169	26.9598	2011-09-12	54.3425	1	3	0	0	2	1	2	1	13/10/2011	23/11/2011	50.4	28	49.1707	50.4	28	49.1707	1	1	GI	0				50.4	28	1.8	1	1	12/10/2011	23/11/2011	3		54.6493	40	1	2012-01-02	1	1	2	1	2	16
1953-07-28	0	0	95	179	29.6495	2011-09-01	58.1342	3	2	1	0	3	1	2	1	17/10/2011	25/11/2011	50.4	28	49.1707	50.4	28	49.2	1	1	GI	0				50.4	28	1.8	1	1	17/10/2011	25/11/2011	0		58.4795	41	1	2012-01-05	3	1	0	0	0	12
1942-05-27	0	0	82	175	26.7755	2011-09-29	69.389	1	2	1	0	3	1		1	08/11/2011	13/12/2011	44	22	44	50	25	50	1	0		1	GI			50	25	2	1	1	08/11/2011	13/12/2011	0			42	1	2012-01-24	3	1	0	0	0	8
27/01/1965	0	0				2011-11-09	46.8137	3	3	0	0	2	1	1	1	06/12/2011	09/01/2012	44	22	44	50	25	50	1	0		0				50	25	2	1	1	06/12/2011	09/01/2012	0		47.1041	45	1	2012-02-23	1	1	2	0	0	8
17/07/1955	0	0	72	171	24.623	2011-12-05	56.4247	3	4	2	0	3	1	2	1	22/12/2011	25/01/2012	44	22	44	50	25	50	1	1	GI	0				50	25	2	1	1	2011-12-22	25/01/2012	0		56.6932	47	1	2012-03-12	1	1	2	1	1	23
11/06/1953	1	0	54	157	21.9076	2011-11-23	58.4904	2	3	0	0	2	1	1	1	26/12/2011	01/02/2012	50.4	28	49.1707	50.4	28	49.1707	1	2	cutaneous	0				50.4	28	1.8	1	1	26/12/2011	01/02/2012	0		58.811	47	1	2012-03-19	3	1	0	0	0	14
06/01/1955	1	0	52	154	21.9261	2011-11-23	56.9178	2	3	1	0	3	1	2	1	09/01/2012	10/02/2012	44	22	44	50	25	50	1	0		0				50	25	2	1	1	09/01/2012	10/02/2012	0		57.2575	45	1	2012-03-26	3	1	0	0	0	13
1952-10-24	0	0	53	170	18.3391	2011-10-24	59.0384	1	3	1	0	3	1	2	1	2012-01-18	2012-02-28	50.4	28	49.1707	50.4	28	49.1707	1	1	cutaneous					50.4	28	1.8	1	1	2012-01-18	2012-02-28	0		59.5397	56	1	2012-04-24	1	1	3	0	0	14
1954-12-29	0	0	70	174	23.1206	2012-01-05	57.0575	2	3	1	0	3	1	2	1	2012-02-15	2012-03-20	44	22	44	50	25	50	1	0		1	GI			50	25	2	1	1	2012-02-15	2012-03-20	1	0	57.3836	44	1	2012-05-03	1	1	2	0	0	5
1943-02-26	1	2	62	156	25.4767	2011-11-08	68.7452	1	4	2	0	3	1	1	1	15/02/2012	20/03/2012	45	25	43.9024	45	25	43.9024	1	0		0				45	25	1.8	1	1	2012-02-15	2012-03-20	0				1	2012-05-10	0	1	4	1	1	14
1944-03-14	0	0	100	192	27.1267	2011-12-12	67.7918	2	3	1	0	3	1	2	1	15/02/2012	23/03/2012	50.4	28	49.1707	50.4	28	49.1707	1	1	GI	0				50.4	28	1.8	1	1	15/02/2012	23/03/2012	0		68.1836	41	1	2012-05-03	1	1	2	0	0	11
09/07/1946	0	0	71	167	25.4581	2011-12-15	65.4795	1	3	0	0	2	1	2	1	28/02/2012	05/04/2012	50.4	28	49.1707	50.4	28	49.1707	1	0		0				50.4	28	1.8	1	1	28/02/2012	05/04/2012	0		65.9397	56	1	2012-05-31	1	1	2	0	0	9
21/10/1946	0	0	74	171	25.3069	2012-02-09	65.3479	3	3	0	0	2	1	2	1	02/03/2012	05/04/2012	46	23	46	50	25	50	1	0		0				50	25	2	1	1	02/03/2012	05/04/2012	0		65.6356	49	1	2012-05-24	1	1	2	0	0	9
18/03/1950	0	0	96	178	30.2992	2012-02-21	61.9726	1	3	0	0	2	1		1	12/03/2012	17/04/2012	46	23	46	50	25	50	1	1	GI	0				50	25	2	1	1	12/03/2012	17/04/2012	0			40	1	2012-05-27			3	0
16/11/1945	0	0	70	170	24.2215	2012-03-15	66.3726	1	3	1	0	3	1	2	1	04/04/2012	17/05/2012	50.4	28	49.1707	50.4	28	49.1707	1	0		0				50.4	28	1.8	1	1	04/04/2012	17/05/2012	0		66.6548	40	1	2012-06-26	1	1	2	1	1	18
27/09/1958	0	0	82	184	24.2202	2012-03-29	53.5397	2	3	1	0	3	1		1	30/04/2012	12/06/2012	50.4	28	49.1707	50.4	28	49.1707	1	1	GI	0				50.4	28	1.8	1	1	30/04/2012	12/06/2012	2		53.8795	49	1	2012-07-31	1	1	2	0	0	17
09/01/1943	0	1	84	173	28.0664	2008-06-01	65.4384				0		1		0																50	20	2.5	0	0					65.5041		1	2008-06-25		0	1
18/04/1947	0	0	84	173	28.0664	2012-03-13	64.9479	3	3	0	0	2	1		0																50	25	2	2	0			0				1	2012-03-28		0	3
1954-01-30	0	0	86	178	27.143	2012-03-16	58.1644	2	3	1	0	3	1	1	1	2012-06-12	2012-07-16	45	25	43.9024	45	25	43.9024	1	1	GI	0				45	25	1.8	1	1	2012-06-12	2012-07-16	0		58.6329	49	1	2012-09-03	1	1	2	0	0	13
1953-06-17	0	0	105	175	34.2857	2012-05-04	58.9205	3	3	1	0	3	1	2	1	2012-06-11	2012-07-13	45	25	43.9024	45	25	43.9024	1	2	GI	0				45	25	1.8	1	1	2012-06-11	2012-07-13	0		59.2767	60	1	2012-09-11	3	1	0	0	0	12
1957-12-04	0	1	73	173	24.3911	2012-03-29	54.3534	1	3	1	0	3	1	2	1	2012-06-15	2012-07-20	44	22	44	50	25	50	1	1	other	2	GI			50	25	2	1	1	2012-06-15	2012-07-20	1		54.7726	40	1	2012-08-29	2	1	3	0	0	37
19/04/1949	0	0	70	169	24.5089	2012-02-28	62.9041	2	2	0	0	1	1	2	0																45	25	1.8	0	0					63.1014		1	2012-05-10		1	1	1	1	9
25/11/1947	0	0	85	165	31.2213	2012-06-21	64.6164	3	3	1	0	3	1		1	23/07/2012	27/08/2012	46	23	46	50	25	50	1	0		0				50	25	2	1	1	23/07/2012	27/08/2012	0		64.9151	42	1	2012-10-08	1	1	3	2	7	11
1947-12-21	1	0	64	158	25.6369	2012-06-08	64.5096	3	3	1	0	3	1	2	1	2012-07-25	2012-09-03	50.4	28	49.1707	50.4	28	49.1707	1	0		0				50.4	28	1.8	1	1	2012-07-25	2012-09-03	2		64.8493	37	1	2012-10-10	3	1	0	2	6	9
1962-05-04	0	0	75	167	26.8923	2012-06-20	50.1644	2	3	0	0	2	1	1	1	26/07/2012	30/08/2012	46	23	46	50	25	50	1	0		0				50	25	2	1	1	26/07/2012	30/08/2012	0		50.4849	46	1	2012-10-15	2	1	is	0	0	8
26/04/1945	0	0	72	168	25.5102	2012-06-29	67.2219	3	3	1	0	3	1	2	1	01/08/2012	27/08/2012	45	18	47.7439	45	18	47.7439	1	1	GU	3	GI			45	18	2.5	1	1	01/08/2012	27/08/2012	0		67.5041	44	1	2012-10-10	1	1	2	0	0	16
1944-08-15	0	0	73	181	22.2826	2012-06-21	67.8959	2	3	1	0	3	1	1	1	2012-08-01	2012-09-10	50.4	28	49.1707	50.4	28	49.1707	1	3	GU	1	GI			50.4	28	1.8	1	1	2012-08-01	2012-09-10	1		68.2329	42	1	2012-10-22	2	1	3	0	0	12
27/05/1952	0	1	90	174	29.7265	2010-11-17	58.5151	1	4	2	0	3	1	3	0																45	25	1.8	0	0					58.5205		1	2010-11-19		1	3	0	0	3
1950-02-25	1	0	84	155	34.9636	2012-06-05	62.3178	3	3	0	0	2	1	1	1	01/08/2012	10/09/2012	50.4	28	49.1707	50.4	28	49.1707	1	3	GI	2	GI			50.4	28	1.8	1	1	01/08/2012	2012-09-10	0		62.6986	42	1	2012-10-22	2	1	0	0	0	15
05/11/1944	0	0	98	169	34.3125	2012-07-20	67.7507	1	3	1	0	3	1	2	1	12/09/2012	12/10/2012	44	22	44	50	25	50	2	1	GU	2	GI			50	25	2	1	1	12/09/2012	12/10/2012	0		68.1068	46	1	2012-11-27		1	2	0	0	12
1945-02-27	1	0	84	152	36.3573	2012-07-24	67.4493	2	3	0	0	2	1	1	1	05/09/2012	12/10/2012	50.4	28	49.1707	50.4	28	49.1707	1	1	GI	0				50.4	28	1.8	1	1	05/09/2012	12/10/2012	0		67.8575	69	1	2012-12-20	2	1	1	0	0	13
1957-02-09	1	0	60	162	22.8624	2012-10-11	55.7068	3	3	0	0	2	1	2	1	15/11/2012	19/12/2012	45	25	43.9024	45	25	43.9024	1	0		2	GI			45	25	1.8	1	1	15/11/2012	19/12/2012	0		56.0247	47	1	2013-02-04	1	1	3	0	0	6
13/09/1946	0	0	70	150	31.1111	2012-08-13	65.9616	3	3	0	0	2	1	3	1	24/09/2012	26/10/2012	45.1	24	44.4354	49.5	24	49.8773	1	0		2	cutaneous			49.5	24	2.0625	1	1	24/09/2012	26/10/2012	0		66.2767	41	1	2012-12-06	0	1	3	0	0	13
03/08/1961	0	1	65	168	23.03	2012-09-18	51.1616	2	3	1	0	3	1	2	1	17/10/2012	22/11/2012	44	22	44	50	25	50	1	1	GU	0				50	25	2	1	1	17/10/2012	22/11/2012	0		51.4685	47	1	2013-01-08	1	1	2	0	0	29
1943-03-03	0	1	90	184	26.5832	2012-10-30	69.7096	1	3	1	0	3	1	2	1	18/12/2012	14/01/2013	45	18	47.7439	45	18	47.7439	1	0		2	other			45	18	2.5	1	1	18/12/2012	14/01/2013	0			29	1	2013-02-12			3	0	0	5
05/01/1956	1	0	56	170	19.3772	2012-11-30	56.9425	1	3	1	0	3	1	2	1	24/12/2012	29/01/2013	44	22	44	50	25	50	2	2	GU					50	25	2	1	1	24/12/2012	29/01/2013	0		57.189	30	1	2013-02-28	1	1	2	0	0	12
03/03/1954	0	0	86	171	29.4108	2012-11-05	58.7178	2	3	1	0	3	1	2	1	24/12/2012	29/01/2013	44	22	44	50	25	50	1	0		0				50	25	2	1	1	14/12/2012	29/01/2013	0		59.0822	48	1	2013-03-18	2	1	2	0	0	8
28/08/1953	0	0	79	176	25.5036	2012-12-12	59.3315	2	3	1	0	3	1	2	1	07/01/2013	07/02/2013	46	23	46	50	25	50	1	0		0				50	25	2	1	1	07/01/2013	08/02/2013	0		59.5973	40	1	2013-03-19			3	2	3
21/02/1948	0	0	72	180	22.2222	2012-11-30	64.8192	2	3	1	0	3	1	2	1	2012-12-28	06/02/2013	50.4	28	49.1707	50.4	28	49.1707	1	2	cutaneous	0				50.4	28	1.8	3	1	18/12/2012	13/02/2013	1		65.1425	50	1	2013-03-28		1	3	1	2	11
21/07/1973	0	0	108	172	36.5062	2012-11-20	39.3616	3	2	0	0	1	1	1	1	17/01/2013	19/02/2013	44	22	44	50	25	50	2	2	cutaneous	0				50	25	2	1	1	17/01/2013	07/04/2013	0		39.7397	47	1	2013-04-07	1	1	3	0	0	25
1946-09-06	1	0	65	170	22.4913	2012-12-06	66.2959	2	3	1	0	3	1	1	1	21/01/2013	25/02/2013	45	25	43.9024	45	25	43.9024	1	0		1	GI			45	25	1.8	1	1	21/01/2013	25/02/2013	0		66.6329	42	1	2013-04-08	1	1	1	0	0	14
1958-06-07	1	0	65	164	24.1672	2012-12-03	54.5288	3	3	0	0	2	1	2	1	22/01/2013	26/02/2013	44	22	44	50	25	50	1	1	cutaneous	0				50	25	2	1	1	22/01/2013	26/02/2013	0		54.9014	51	1	2013-04-18	2	1	3	0	0	9
1943-02-24	0	0	81			2012-11-09	69.7562	2			0	2	1	2	1	21/01/2013	22/02/2013	45	25	43.9024	45	25	43.9	1	1	GU+GI	0				45	25	1.8	1	1	21/01/2013	22/02/2013	0		70.189	53	1	2013-04-16	1	1	2	1	1	8
29/06/1945	0	1	88	172	29.7458	2012-12-27	67.5425	3	3	0	0	2	1	2	1	06/02/2013	12/03/2013	46	23	46	50	25	50	1	0		0				50	25	2	1	1	06/02/2013	12/03/2013	0		67.9205	63	1	2013-05-14	2	1	2	0	0	9
08/07/1962	0	1	70	178	22.0932	2013-01-21	50.5753	2	3	1	0	3	1	2	1	27/02/2013	04/04/2013	44	22	44	50	25	50	1	2	GI	0				50	25	2	1	1	27/02/2013	04/04/2013	0		50.8849	40	1	2013-05-14	1	1	3	0	0	22
02/08/1963	1	0	97	163	36.5087	2013-02-01	49.537	1	3	1	0	3	1	1	1	04/03/2013	09/04/2013	46	23	46	50	25	50	1	0		0				50	25	2	1	1	04/03/2013	09/04/2013	0		49.8603	51	1	2013-05-30	1	1	3	2	4	10
06/04/1963	1	0	48	161	18.5178	2013-01-21	49.8301	2	3	1	0	3	1	2	1	15/03/2013	19/04/2013	44	22	44	50	25	50	1	1	GI	0				50	25	2	1	1	15/03/2013	19/04/2013	2		50.2027	48	1	2013-06-06	2	1	1	0	0	11
04/08/1960	0	0	62	173	20.7157	2013-02-12	52.5616	2	3	1	0	3	1	3	1	19/03/2013	23/04/2013	46	23	46	50	25	50	1	1	GI					50	25	2	1	1	2013-03-19	2013-04-23	0		52.874	44	1	2013-06-06	1	1	2	0	0	17
24/09/1947	0	0	53	170	18.3391	2013-01-30	65.3973	3	3	0	0	2	1	3	1	29/03/2013	06/05/2013	50	25	50	50	25	50	1	1	cutaneous	0				50	25	2	1	1	29/03/2013	06/05/2013	0		65.7781	43	1	2013-06-18	0	1	3	1	1	10
13/04/1946	0	0	78	170	26.9896	2013-02-25	66.9178	2	3	0	0	2	1	1	1	08/04/2013	15/05/2013	44	22	44	50	25	50	1	3	GI	1	GI			50	25	2	1	1	08/04/2013	15/04/2013	3		67.263	47	1	2013-07-01	3	1	0	0
11/03/1947	0	0	77	170	26.6436	2013-03-28	66.0932	3	3	1	0	3	1	2	1	25/04/2013	04/06/2013	45	25	43.9024	45	25	43.9024	1	2	GI	0				45	25	1.8	1	1	25/04/2013	04/06/2013	0		66.411	48	1	2013-07-22	1	1	2	0	1	6
21/08/1959	1	0	91	174	30.0568	2013-04-16	53.6904	3	3	1	0	3	1	2	1	22/05/2013	25/06/2013	45	25	43.9024	45	25	43.9024	1	2	cutaneous	0				45	25	1.8	1	1	22/05/2013	25/06/2013	0		54.0521	62	1	2013-08-26		1	3	1	1	6
01/08/1947	0	0	70	169	24.5089	2013-04-25	65.7781	3	3	1	0	3	1	2	1	30/05/2013	03/07/2013	45	25	43.9024	45	25	43.9024	1	1	GI	0				45	25	1.8	1	1	30/05/2013	03/07/2013	0		66.1151	54	1	2013-08-26	1	1	3	0	0	8
15/02/1951	1	1	77	160	30.0781	2013-05-02	62.2521	2	3	0	0	2	1	2	1	14/06/2013	18/07/2013	46	23	46	50	25	50	1	1	GI	1	GI			50	25	2	1	1	14/06/2013	18/07/2013	0		62.5945	48	1	2013-09-04	1	1	2	0	0	12
22/10/1950	0	0	110	169	38.5141	2013-06-21	62.7068	3	3	1	0	3	1	3	1	10/07/2013	13/08/2013	45	25	43.9024	45	25	43.9	1	1	GI	0				45	25	1.8	1	1	10/07/2013	13/08/2013	0		62.9644	41	1	2013-09-23	1	1	3	1	1	16
13/08/1974	1	0	68	164	25.2826	2013-06-28	38.9014	3	3	0	0	2	1	2	1	18/07/2013	22/08/2013	45	25	43.9024	45	25	43.9024	1	3	cutaneous	0				45	25	1.8	1	1	18/07/2013	22/08/2013	0		39.1644	41	1	2013-10-02	3	1	0	0	0	15
16/09/1951	1	0	64	158	25.6369	2013-07-12	61.863	1	3	1	0	3	0		1	08/08/2013	12/09/2013	45	25	43.9024	45	25	43.9	1	1	GI	0				45	25	1.8	4	1	29/07/2013	2013-09-12			62.3068	100	1	2013-12-21	2	1	3	0	0	17
16/08/1959	0	0	65	170	22.4913	2013-07-03	53.9178	2	3	1	0	3	1	2	1	21/08/2013	25/09/2013	44	22	44	50	25	50	2	0		0				50	25	2	1	1	21/08/2013	25/09/2013	0		54.3068	58	1	2013-11-22	2	1	3	0	0	17
1947-03-17	0	1	65	164	24.1672	2013-07-19	66.3863	2	3	1	0	3	1	2	1	2013-09-17	2013-10-22	45.1	24	44.4354	49.4	24	49.7514	1	0		0				49.4	24	2.05833	0	0							1	2013-12-11	1	1	3	2	4	21
1947-09-01	0	0	87	175	28.4082	2013-08-20	66.0137	2	3	1	0	3	1	1	1	30/09/2013	2013-11-04	46	23	46	50	25	50	1	0		0				50	25	2	1	1	30/09/2013	04/11/2013	0			35	1	2013-12-09	2		1	0	0	13
1949-08-20	0	0				2013-09-26	64.1452	3	3	1	0	3	1	1	1	06/11/2013	16/12/2013	46	23	46	50	23	51.0604	1	1	GI	0				50	23	2.17391	1	1	06/11/2013	16/12/2013	0	1		51	1	2014-02-05	2	1	1	1	2	15
1956-09-16	0	0	64	175	20.898	2013-09-30	57.0767	2	4	1	0	3	1	2	1	13/11/2013	20/12/2013	50.4	28	49.1707	50.4	28	49.1707	1	1	GU+GI	0				50.4	28	1.8	1	1	13/11/2013	20/12/2013	0		57.4658	61	1	2014-02-19			3	0	0	8
07/09/1951	0	0	77	186	22.2569	2013-10-03	62.1151	2	3	0	0	2	1		1	25/11/2013	30/12/2013	40	20	40	50	25	50	1	1	GI					50	25	2	1	1	25/11/2013	30/12/2013	0		62.463	39	1	2014-02-07	2	1	1	2	6	12
1949-11-24	0	0	78	169	27.31	2013-09-30	63.8932	1	3	1	0	3	1	1	1	02/12/2013	06/01/2014	45.1	24	44.4354	49.4	24	49.7514	2	1	GI	2	GI			49.4	24	2.05833	1	1	02/12/2013	06/01/2014	0	0		51	1	2014-02-26	2	1	2	0	0	12
11/04/1954	0	0	73	166	26.4915	2013-10-11	59.5425	2	3	1	0	3	1	1	1	27/11/2013	02/01/2014	44	22	44	50	25	50	1	1	GI	0				50	25	2	1	1	27/11/2013	02/01/2014	0		59.9041	49	1	2014-02-20	2	1	3	0	0	9
1950-10-04	0	0				2013-10-01	63.0356	2	4	1	0	3	1	2	1	10/12/2013	15/01/2014	46	23	46	50	23	51.0604	1	1	cutaneous	0				50	23	2.17391	1	1	10/12/2013	15/01/2014	0		63.463	50	1	2014-03-06	1	1	3	1	3	23
1956-01-22	0	0				2013-11-22	57.874	2	4	1	0	3	1	2	1	23/01/2014	27/02/2014	46	23	46	50	25	50	1	2	GU+GI	0				50	25	2	1	1	23/01/2014	27/02/2014	0		58.2658	46	1	2014-04-14	2	1	4	1	2	12
03/12/1951	0	0		165		2013-11-07	61.9726	3	2	1	0	3	1	1	1	07/02/2014	18/03/2014	50.4	28	49.1707	50.4	28	49.1707	1	0		1	GI			50.4	28	1.8	1	1	07/02/2014	18/03/2014	0		62.4767	53	1	2014-05-10	3	1	0	0	0	5
26/03/1960	1	0	58			2014-01-23	53.8658	3	3	1	0	3	1	2	1	05/02/2014	26/03/2014	44	22	44	50	25	50	1	0		0				50	25	2	1	1	05/02/2014	26/03/2014	0		54.2082	63	1	2014-05-28	2	1	2	0	0	4
17/12/1954	0	1				2014-01-13	59.1151	3	3	1	0	3	1	2	1	24/02/2014	02/04/2014	45	25	43.9024	50.4	28	49.1707	1	2	GI					50.4	28	1.8	1	1	24/02/2014	02/04/2014	2				1	2014-05-16	1	1	4	0	0	21
23/10/1957	0	0				2014-02-17	56.3589	2	3	0	0	2	1	2	1	14/03/2014	17/04/2014	44	22	44	50	25	50	2	3	GI	0				50	25	2	1	1	14/03/2014	17/04/2014	1		56.5973	28	1	2014-05-15		1	3	0	0	12
10/06/1965	1	0	61	156	25.0657	2014-02-17	48.7233	2	3	1	0	3	1	2	1	18/03/2014	23/04/2014	44	22	44	50	25	50	1	1	GI	0				50	25	2	1	1	18/03/2014	23/04/2014	1		49.0384	50	1	2014-06-12	1	1	3	2	6	14
15/03/1951	0	0				2014-01-30	62.9233	3	3	0	0	2	1	1	1	26/03/2014	30/04/2014	44	22	44	50	25	50	1	0		0				50	25	2	1	1	26/03/2014	30/04/2014	0		63.2849	42	1	2014-06-11	3	1	0	0	0	15
1962-09-21	0	0				2014-03-04	51.4849	3	3	1	0	3	1	3	1	17/04/2014	26/05/2014	45	25	43.9024	45	25	43.9024		1	GU	1	GU+GI			45	25	1.8	1	1	17/04/2014	26/05/2014	1			42	1	2014-07-07	1	1	3	0	0	5
1949-04-02	0	1				2014-04-07	65.0575	3	3	0	0	2	1	2	1	06/05/2014	12/06/2014	44	22	44	50	25	50	1	2	GI	0				50	25	2	1	1	06/05/2014	12/06/2014	1	1	65.3836	53	1	2014-08-04		1	3	1	2	12
13/01/1949	1	0	90	163	33.8741	2014-01-31	65.0932	3	2	0	0	1	1	1	0																45	25	1.8	0	0					65.2219	41717	1	2014-03-19			2	1	2	11
25/12/1954	1	0	59			2014-03-24	59.2849	1	3	2	0	3	1	2	0																45	25	1.8	0	0							1	2014-03-24			3	2	3	19
1954-09-10	0	1	95	175	31.0204	2014-04-01	59.5973	3	3	0	0	2	1	2	1	05/05/2014	16/06/2014	44	22	44	50	25	50	1	0		0				50	25	2	1	1	05/05/2014	16/06/2014	0		59.9041	36	1	2014-07-22	2	1	1	0	0	9
15/04/1947	0	0	77	155	32.0499	2014-04-08	67.0274	3	3	0	0	2	1	2	1	10/06/2014	15/07/2014	46	23	46	50	25	50	2	1	GI	0				50	25	2	1	1	10/06/2014	15/07/2014	0		67.4356	51	1	2014-09-04	3	1	0	0	0	10
01/09/1947	0	0				2014-05-13	66.7425	3	3	1	0	3	1	2	1	23/06/2014	28/07/2014	44	22	44	50	25	50	1	2	GI	0				50	25	2	1	1	23/06/2014	28/07/2014	0		67.074	45	1	2014-09-11	1	1	3	1	2	24
04/11/1947	0	0	82	180	25.3086	2014-04-23	66.5123	2	3	0	0	2	1	2	1	24/06/2014	29/07/2014	44	22	44	50	25	50	1	3	GI	0				50	25	2	1	1	24/06/2014	16/07/2014	3		66.8959	43	1	2014-09-10	3	1	0	0	0	12
01/10/1960	0	1	75	177	23.9395	2014-05-23	53.6767	2	3	1	0	3	1	2	1	30/06/2014	06/08/2014	45	25	43.9024	50.4	28	49.1707	1	0		0				50.4	28	1.8	1	1	30/06/2014	06/08/2014	0		53.9699	32	1	2014-09-07	3	1	0	0	0	12
15/03/1951	0	1	52	169	18.2066	2014-04-18	63.137	2	3	1	0	3	1	2	1	03/07/2014	03/08/2014	44	22	44	50	25	50	1	2	GU+GI	0				50	25	2	1	1	03/07/2014	03/08/2014	2		63.5781	54	1	2014-09-26	1	1	2	0	0	21
09/11/1946	0	0	83	166	30.1205	2014-04-22	67.4959	3	3	1	0	3	1	2	1	08/07/2014	12/08/2014	45	25	43.9024	45	25	43.9024	1	2	GI	0				45	25	1.8	1	1	08/07/2014	12/08/2014	0		67.9726	62	1	2014-10-13	1	1	3	0	0	7
05/02/1961	0	0	82	174	27.0842	2014-06-11	53.3808	2	3	1	0	3	1	2	1	21/07/2014	22/08/2014	44	22	44	50	25	50	1	0		0				50	25	2	1	1	21/07/2014	22/08/2014	1		53.7589	66	1	2014-10-27	2	1	1	0	0	12
16/02/1966	1	0	98			2014-06-05	48.3315	2	3	1	0	3	1	2	1	17/07/2014	21/08/2014	44	22	44	50	25	50	1	1	GU+GI	0				50	25	2	1	1	17/07/2014	21/08/2014	0		48.6795	50	1	2014-10-10	3	1	0	1	2	20
1945-03-20	0	0				2014-06-23	69.3068	3	2	1	0	3	1	2	1	05/08/2014	12/09/2014	45	25	43.9024	50.4	28	49.1707	1	0		1	GI			50.4	28	1.8	1	1	05/08/2014	12/09/2014	0	0		56	1	2014-11-07	3	1	0	0	0	3
29/06/1946	0	1	86	168	30.4705	2014-06-16	68.011	1	3	0	0	2	1	2	0																45	25	1.8	0	0					68.011		1	2014-06-16		1	3	0	0	20
22/07/1945	0	0				2014-07-15	69.0274	3	3	0	0	2	1	3	1	18/08/2014	19/09/2014	46	23	46	50	25	50	1	0		0				50	25	2	1	1	18/08/2014	19/09/2014	0				1	2014-10-21	2	1	1	0	0	15
1967-01-14	1	0	36	155	14.9844	2014-07-11	47.5205	3	4	1	0	3	1	2	1	28/08/2014	01/10/2014	44	22	44	50	25	50	2	2	cutaneous					50	25	2	1	1	28/08/2014	01/10/2014	0		47.863	43	1	2014-11-13			2	1	1	15
1946-06-18	1	0	54	159	21.3599	2014-07-07	68.0986	3	2	0	0	1	1		0																56	28	2	0	0					68.0986		1	2014-07-07		1	3	1	2	12
13/09/1947	1	0	85	172	28.7317	2014-07-29	66.9205	2	3	0	0	2	1	2	1	17/09/2014	21/10/2014	46	23	46	50	25	50	1	0		0				50	25	2	1	1	17/09/2014	10/10/2014	0		67.3671	79	1	2015-01-08	3	1	0	0	0	12
17/06/1951	0	0	89	175	29.0612	2014-08-12	63.1973	2	3	1	0	3	1	1	1	14/10/2014	2014-11-18	44	22	44	50	25	50	2	1	GU+GI	0				50	25	2	1	1	14/10/2014	18/11/2014	0				1	2015-01-06	3	1	0	0	0	1
31/12/1947	0	1	54	170	18.6851	2014-09-10	66.7397	2	3	1	0	3	1	1	1	15/10/2014	19/11/2014	46	23	46	50	25	50								50	25	2	1	1	15/10/2014	19/11/2014			67.0603	47	1	2015-01-05	1	1	3	0	0	13
30/10/1962	1	0	51.8	158	20.7499	2014-08-25	51.8548	2	3	1	0	3	1	1	1	21/10/2014	25/11/2014	46	23	46	50	25	50	1	0		0				50	25	2	1	1	21/10/2014	25/11/2014	0		52.2301	45	1	2015-01-09	1	1	2	0	0	19
29/10/1957	0	1	74	175	24.1633	2014-09-19	56.9288	2	3	2	0	3	1	2	1	12/11/2014	22/12/2014	44	22	44	50	25	50	1	0		0				50	25	2	1	1	12/11/2014	22/12/2014	0		57.3452	58	1	2015-02-18	0	1	3	2	10	15
16/02/1958	0	1		166		2014-07-18	56.4548	3	3	1	0	3	1	1	0																45	25	1.8	1	0	20/11/2014	24/12/2014	0		56.6466		1	2014-09-26		1	3	0	0	18
14/06/1962	1	0	66	163	24.841	2014-10-27	52.4055	2	3	1	0	3	1	1	1	28/11/2014	2015-01-02	46	23	46	50	25	50	1	0		0				50	25	2	1	1	28/11/2014	02/01/2015	0		52.7315	52	1	2015-02-23	1	1	3	1	1	5
[truncated: 29 more columns]
